# Supplementary material for: 1,4-Diazo­niabicyclo­[2.2.2]octane hexa­aqua­magnesium bis­(sulfate)
Source: Acta Crystallogr Sect E Struct Rep Online. 2011 Feb 19;67(Pt 3):m344. doi: 10.1107/S1600536811005368 (PMC3051936; doi:10.1107/S1600536811005368)
Supplement: Supplementary file 2 [file e-67-0m344-Isup2.hkl]

# 
# h,k,l, Fc-squared, Fo-squared, sigma(Fo-squared) and status flag 
# 
data_I
_shelx_title ' 1 in C2/c' 
_shelx_refln_list_code          4 
_shelx_F_calc_maximum      290.55 
_exptl_crystal_F_000       928.00 
_reflns_d_resolution_high  0.7701 
 
loop_ 
 _symmetry_equiv_pos_as_xyz 
 'x, y, z' 
 '-x, y, -z+1/2' 
 'x+1/2, y+1/2, z' 
 '-x+1/2, y+1/2, -z+1/2' 
 '-x, -y, -z' 
 'x, -y, z-1/2' 
 '-x+1/2, -y+1/2, -z' 
 'x+1/2, -y+1/2, z-1/2' 
 
_cell_length_a    14.9676 
_cell_length_b     9.1860 
_cell_length_c    14.3342 
_cell_angle_alpha  90.000 
_cell_angle_beta  117.120 
_cell_angle_gamma  90.000 
 
_shelx_F_squared_multiplier     1.000 
 
loop_ 
 _refln_index_h 
 _refln_index_k 
 _refln_index_l 
 _refln_F_squared_calc 
 _refln_F_squared_meas 
 _refln_F_squared_sigma 
 _refln_observed_status 
   2   0   0      767.13      642.23     12.17 o 
   4   0   0     7523.31     8818.48     91.32 o 
   6   0   0      381.71      219.51      3.87 o 
   8   0   0     6694.50     7056.16     93.82 o 
  10   0   0      257.08      213.76      5.68 o 
  12   0   0        3.26       14.11      6.35 o 
  14   0   0     3433.14     3452.77     77.55 o 
  16   0   0      593.28      572.70     26.22 o 
   3   1   0     1198.74      943.99      4.94 o 
   5   1   0    11801.27    13714.91     86.10 o 
   7   1   0      950.77      818.68     11.85 o 
   9   1   0      891.62      808.59      8.53 o 
  11   1   0      250.35      256.32      8.64 o 
  13   1   0      181.56      185.27      9.44 o 
  15   1   0       21.87       30.35      6.32 o 
  17   1   0        0.16        2.30      5.15 o 
   2   2   0     3929.68     4535.30     29.16 o 
   4   2   0    10891.33    12398.22    114.81 o 
   6   2   0     3243.29     3222.05     21.86 o 
   8   2   0     7345.36     7837.39     55.49 o 
  10   2   0      176.74      213.88      6.14 o 
  12   2   0      589.88      520.89     11.58 o 
  14   2   0     1107.69     1122.73     24.52 o 
  16   2   0      483.68      458.46     16.63 o 
   1   3   0     3884.42     3783.38     21.79 o 
   3   3   0     4275.01     5014.65     29.10 o 
   5   3   0    11777.40    13489.51    126.68 o 
   7   3   0      337.32      281.27      4.74 o 
   9   3   0      195.61      160.23      3.99 o 
  11   3   0       34.21       34.66      3.70 o 
  13   3   0      359.28      368.58     12.50 o 
  15   3   0        6.49       13.72      5.58 o 
   0   4   0      132.77      372.53      9.47 o 
   2   4   0     2672.62     3061.08     22.36 o 
   4   4   0      572.16      435.61      4.86 o 
   6   4   0     2535.99     2722.34     53.81 o 
   8   4   0     7016.66     7278.00     56.08 o 
  10   4   0       41.61       60.80      4.44 o 
  12   4   0      607.56      555.61     11.76 o 
  14   4   0      172.11      204.65     10.03 o 
  16   4   0      424.11      408.37     17.53 o 
   1   5   0     1465.94     1421.69     11.83 o 
   3   5   0     5436.55     5818.59     45.48 o 
   5   5   0      236.51      347.99      5.19 o 
   7   5   0       91.18      131.03      7.79 o 
   9   5   0     1029.45      921.42     13.72 o 
  11   5   0      842.65      892.99     16.00 o 
  13   5   0        4.50        8.80      3.49 o 
  15   5   0        5.44        5.82      9.49 o 
   0   6   0     2314.19     2172.63     42.72 o 
   2   6   0     1791.82     1558.11     15.24 o 
   4   6   0      199.57      247.06     12.31 o 
   6   6   0      445.09      469.79      9.23 o 
   8   6   0     3400.69     3580.23     38.99 o 
  10   6   0       65.36       75.50      6.54 o 
  12   6   0       14.82       14.65      4.61 o 
  14   6   0      508.21      588.57     22.06 o 
   1   7   0      692.35      714.19     13.94 o 
   3   7   0       48.22       46.98      9.30 o 
   5   7   0       10.24        9.82      3.98 o 
   7   7   0      741.67      826.27     13.79 o 
   9   7   0      181.55      243.84      9.83 o 
  11   7   0       35.91       41.89      6.25 o 
  13   7   0        0.03        0.65      4.34 o 
   0   8   0     1598.83     1629.44     37.76 o 
   2   8   0     1783.74     1675.08     27.53 o 
   4   8   0      236.08      234.13      9.96 o 
   6   8   0      320.75      304.76      7.99 o 
   8   8   0      909.13      944.94     16.83 o 
  10   8   0        1.04        3.45      4.15 o 
  12   8   0      159.68      169.25     10.34 o 
   1   9   0      569.36      547.64     15.04 o 
   3   9   0      913.76      947.04     20.57 o 
   5   9   0      156.03      150.81      8.82 o 
   7   9   0      192.51      180.82      9.42 o 
   9   9   0       16.66       18.91      6.92 o 
  11   9   0       40.63       51.89      9.09 o 
   0  10   0      697.66      721.39     26.92 o 
   2  10   0        0.25        1.68      4.18 o 
   4  10   0      390.62      356.53     13.40 o 
   6  10   0      139.50      149.41      8.77 o 
   8  10   0      766.41      787.75     26.08 o 
   1  11   0      189.77      173.65     10.80 o 
   3  11   0      116.06      112.03      9.64 o 
   5  11   0       42.26       37.87      6.83 o 
 -17   1   1      647.10      579.62     18.92 o 
 -15   1   1       51.66       77.27      7.59 o 
 -13   1   1     1062.27      951.65     19.83 o 
 -11   1   1     5525.27     5807.61     46.94 o 
  -9   1   1      679.32      574.57      6.99 o 
  -7   1   1      959.52      949.79      8.44 o 
  -5   1   1      448.21      358.33      3.60 o 
  -3   1   1    84420.95      341.95     10.04 o 
   1   1   1     1298.31     1777.43      8.86 o 
   3   1   1      509.01      382.19      2.15 o 
   5   1   1     8345.64     8673.37     59.66 o 
   7   1   1     4214.64     4547.10     41.87 o 
   9   1   1      861.66      824.91     15.32 o 
  11   1   1     2702.07     2656.19     39.27 o 
  13   1   1     1496.15     1403.97     27.81 o 
  15   1   1      133.34      201.08     11.30 o 
 -16   2   1        1.53        5.21      4.97 o 
 -14   2   1      110.86       77.68      7.30 o 
 -12   2   1       70.16       95.21      4.69 o 
 -10   2   1     3639.68     3700.31     31.79 o 
  -8   2   1      160.04      147.84      3.74 o 
  -6   2   1     3525.68     3439.93     23.24 o 
  -4   2   1      271.84      109.32     11.30 o 
  -2   2   1     3793.19     3804.91     21.52 o 
   0   2   1       67.58      117.60      2.30 o 
   2   2   1     9562.55    11877.75     69.62 o 
   4   2   1     9072.18    11790.13     58.38 o 
   6   2   1      156.63      161.87      4.88 o 
   8   2   1      741.04      753.68     10.32 o 
  10   2   1     2690.38     2711.52     29.62 o 
  12   2   1       38.63       32.80      5.72 o 
  14   2   1      169.26      162.92      9.95 o 
  16   2   1       50.31       53.77      8.11 o 
 -17   3   1      680.70      714.16     20.82 o 
 -15   3   1      156.40      148.71      9.52 o 
 -13   3   1      160.87      185.68      8.97 o 
 -11   3   1     3264.01     3229.92     36.75 o 
  -9   3   1      677.28      645.27      8.96 o 
  -7   3   1      575.35      473.39      6.21 o 
  -5   3   1      480.64      391.33      7.23 o 
  -3   3   1     5446.45     5422.70     28.57 o 
  -1   3   1     3285.67     2832.46     10.97 o 
   1   3   1    10705.12    12795.68     56.52 o 
   3   3   1      849.18      858.95      7.76 o 
   5   3   1     6194.76     6340.89     44.26 o 
   7   3   1      476.35      437.66      5.61 o 
   9   3   1     1372.36     1342.70     17.46 o 
  11   3   1      251.60      269.94      8.04 o 
  13   3   1      293.14      268.44     11.43 o 
  15   3   1       45.63       67.73     11.04 o 
 -16   4   1        0.19       -1.09      4.49 o 
 -14   4   1       78.32       70.62      6.25 o 
 -12   4   1      287.74      323.35      9.04 o 
 -10   4   1      380.16      380.02      7.01 o 
  -8   4   1      897.73      947.82     11.04 o 
  -6   4   1       30.76       39.46      6.90 o 
  -4   4   1       49.22       49.01      2.05 o 
  -2   4   1        1.36       10.83      2.57 o 
   0   4   1      288.40      267.79      3.29 o 
   2   4   1     1793.52     1951.62     25.82 o 
   4   4   1      959.64     1082.32     10.69 o 
   6   4   1       93.16      122.98      3.94 o 
   8   4   1       54.60       55.99      4.42 o 
  10   4   1      899.20      870.35     14.71 o 
  12   4   1      154.17      136.72      6.16 o 
  14   4   1       31.51       33.31      6.62 o 
 -15   5   1      251.58      222.02     11.18 o 
 -13   5   1      163.88      128.68      6.75 o 
 -11   5   1     4235.23     4225.01     49.20 o 
  -9   5   1      274.66      286.36     10.06 o 
  -7   5   1     1925.14     1895.39     22.26 o 
  -5   5   1       67.64       33.66      2.62 o 
  -3   5   1     5202.31     5097.59     28.30 o 
  -1   5   1      674.77      491.03      5.56 o 
   1   5   1     2945.06     2942.26     23.28 o 
   3   5   1     2395.48     2228.65     15.38 o 
   5   5   1     6346.69     6804.41    177.05 o 
   7   5   1      427.28      433.38      7.08 o 
   9   5   1      327.66      370.75      8.28 o 
  11   5   1      659.98      662.24     13.56 o 
  13   5   1      917.53      919.38     21.82 o 
  15   5   1       57.52       76.24     10.83 o 
 -14   6   1        0.01        4.55      5.76 o 
 -12   6   1       69.64       87.35      6.39 o 
 -10   6   1       75.01      106.29      4.38 o 
  -8   6   1       33.03       51.47      3.33 o 
  -6   6   1       61.38       73.58      4.41 o 
  -4   6   1     2530.96     2422.98     26.71 o 
  -2   6   1       30.64       40.27      2.29 o 
   0   6   1      535.51      503.88     10.20 o 
   2   6   1      642.93      658.02      8.93 o 
   4   6   1      513.10      470.18      8.27 o 
   6   6   1     1150.00     1084.13     12.22 o 
   8   6   1      313.85      289.64      6.58 o 
  10   6   1       51.50       63.11      6.46 o 
  12   6   1       33.59       34.21      5.57 o 
  14   6   1        3.97       28.00     15.92 o 
 -13   7   1      148.40      155.19     10.18 o 
 -11   7   1     1800.65     1872.21     33.69 o 
  -9   7   1      451.43      490.36     10.84 o 
  -7   7   1     1200.01     1282.00     18.70 o 
  -5   7   1      469.43      425.20      9.00 o 
  -3   7   1     4312.42     4497.84     54.56 o 
  -1   7   1      992.14      998.99     17.00 o 
   1   7   1      578.56      525.11     11.58 o 
   3   7   1     1767.95     1650.92     19.35 o 
   5   7   1     2797.53     2897.46     33.03 o 
   7   7   1      184.24      193.67      6.26 o 
   9   7   1       70.24       82.82      6.71 o 
  11   7   1     1460.26     1369.47     28.12 o 
  13   7   1     1390.43     1512.39     40.43 o 
 -12   8   1       21.00       26.83      8.51 o 
 -10   8   1       30.08       29.53      5.28 o 
  -8   8   1      396.19      410.93     10.17 o 
  -6   8   1      238.04      218.78      6.80 o 
  -4   8   1      952.20      861.05     17.18 o 
  -2   8   1      206.75      244.03     21.03 o 
   0   8   1      503.50      491.01     12.86 o 
   2   8   1        8.92       25.42      6.62 o 
   4   8   1      337.10      339.73     11.29 o 
   6   8   1      710.59      656.15     12.68 o 
   8   8   1       38.07       43.86      4.36 o 
  10   8   1       92.59       72.44      8.28 o 
  12   8   1        2.51        1.88      6.35 o 
 -11   9   1      305.06      331.08     16.69 o 
  -9   9   1      291.61      278.14     10.65 o 
  -7   9   1      221.67      227.45     10.35 o 
  -5   9   1      206.56      179.72      9.48 o 
  -3   9   1     1791.72     1877.62     33.07 o 
  -1   9   1      171.72      181.10      8.62 o 
   1   9   1     1429.09     1478.67     27.08 o 
   3   9   1      141.17      154.08      8.45 o 
   5   9   1     1323.89     1259.47     27.32 o 
   7   9   1       16.58        8.30      4.21 o 
   9   9   1      151.07      167.13     13.95 o 
  -8  10   1       37.05       48.89      6.80 o 
  -6  10   1       10.09       38.60      9.12 o 
  -4  10   1       41.50       22.14      5.87 o 
  -2  10   1      238.25      224.09     12.80 o 
   0  10   1      594.49      575.78     16.92 o 
   2  10   1       86.79       82.24      7.34 o 
   4  10   1      401.10      347.63     13.39 o 
   6  10   1       11.53       19.77      6.96 o 
   8  10   1        0.01        1.58      6.94 o 
  -7  11   1       11.67        4.50      9.03 o 
  -5  11   1        8.92       41.43      7.15 o 
  -3  11   1     1096.65     1112.44     27.20 o 
  -1  11   1       15.86       37.23      6.93 o 
   1  11   1      603.57      590.56     18.56 o 
   3  11   1       33.44       36.02      6.89 o 
   5  11   1      913.67      924.87     24.51 o 
 -18   0   2      222.10      274.58     18.89 o 
 -16   0   2      244.54      151.97     11.79 o 
 -14   0   2     1973.83     2139.40     50.90 o 
 -12   0   2      267.85      269.45      7.90 o 
 -10   0   2     6244.26     6261.33     65.73 o 
  -8   0   2      233.57      263.74      7.60 o 
  -6   0   2     2625.43     3078.88     50.03 o 
  -4   0   2     2666.25     2749.35     37.40 o 
  -2   0   2      948.18     1340.42      4.93 o 
   0   0   2      284.59      264.85      2.55 o 
   2   0   2    60851.55   123986.66   1060.11 o 
   4   0   2    14114.20    19100.23    374.24 o 
   6   0   2     1500.62     1514.54     16.86 o 
   8   0   2     2475.05     2458.20     44.49 o 
  10   0   2     1885.76     1713.62     46.83 o 
  12   0   2       11.73       36.74     14.27 o 
  14   0   2       59.60       65.94     11.27 o 
  16   0   2      345.40      279.81     20.20 o 
 -17   1   2        1.14       11.78      5.65 o 
 -15   1   2      443.49      445.01     14.07 o 
 -13   1   2        2.78       12.02      7.40 o 
 -11   1   2      606.84      539.85      9.43 o 
  -9   1   2      866.35      960.62     11.18 o 
  -7   1   2      306.00      374.53      5.18 o 
  -5   1   2    13474.96    15203.63    131.23 o 
  -3   1   2      899.50     1029.57      5.67 o 
  -1   1   2      521.54      464.94      4.25 o 
   1   1   2      667.05      840.68      7.47 o 
   3   1   2     1175.74     1014.47     20.18 o 
   5   1   2      660.25      777.35      7.76 o 
   7   1   2      605.72      555.70      8.47 o 
   9   1   2        0.32        2.92      3.38 o 
  11   1   2       92.30       83.57      7.06 o 
  13   1   2        3.26       12.00      5.57 o 
  15   1   2        5.47        9.77      5.81 o 
 -16   2   2        0.13       -0.57      3.95 o 
 -14   2   2     1777.78     1702.99     24.63 o 
 -12   2   2      108.10      113.88      5.79 o 
 -10   2   2      160.68      173.41      4.40 o 
  -8   2   2      462.16      460.90      7.03 o 
  -6   2   2     2230.72     1597.29     13.55 o 
  -4   2   2     6732.12     7386.82     42.19 o 
  -2   2   2     2496.82     2661.29     15.06 o 
   0   2   2      266.90      264.88      2.76 o 
   2   2   2     8097.42     9343.05     48.94 o 
   4   2   2     1827.22     1976.30     12.14 o 
   6   2   2     2953.07     2909.74     25.56 o 
   8   2   2     2713.26     2651.59     26.61 o 
  10   2   2     1650.10     1663.97     20.59 o 
  12   2   2       13.18       16.42      5.25 o 
  14   2   2       58.53       39.04      6.92 o 
  16   2   2      253.36      225.98     13.49 o 
 -17   3   2       20.43       44.87      7.47 o 
 -15   3   2      677.66      685.94     18.43 o 
 -13   3   2       25.41       27.46      5.00 o 
 -11   3   2     1558.48     1486.14     17.36 o 
  -9   3   2      215.12      194.27      4.63 o 
  -7   3   2     1374.68     1134.66     12.11 o 
  -5   3   2     6156.86     5978.71     42.00 o 
  -3   3   2     9051.05    10973.15     71.33 o 
  -1   3   2     8898.48     9474.70     58.93 o 
   1   3   2     2345.36     2462.49     71.19 o 
   3   3   2      908.85     1103.52     13.39 o 
   5   3   2        3.44       35.62      3.08 o 
   7   3   2        0.58       -1.84      1.87 o 
   9   3   2        0.33        6.13      2.76 o 
  11   3   2      638.66      678.89     16.40 o 
  13   3   2       17.03       40.33      6.59 o 
  15   3   2       71.99      102.08      9.46 o 
 -16   4   2       53.66       50.16      6.44 o 
 -14   4   2     1916.88     1762.67     27.22 o 
 -12   4   2      154.99      163.93      8.52 o 
 -10   4   2     2025.61     1800.26     19.62 o 
  -8   4   2       68.85       76.77      3.78 o 
  -6   4   2    18284.80    21197.90    153.02 o 
  -4   4   2     4552.32     5036.65     31.24 o 
  -2   4   2      335.43      350.42      3.90 o 
   0   4   2        4.95       32.03      3.16 o 
   2   4   2     3233.35     2925.62     29.15 o 
   4   4   2      194.78      248.90      4.33 o 
   6   4   2     2061.83     2266.31     21.49 o 
   8   4   2     1400.33     1515.16     19.56 o 
  10   4   2     1488.56     1540.26     21.94 o 
  12   4   2        0.72        1.11      3.90 o 
  14   4   2      466.63      471.59     16.06 o 
 -15   5   2       35.64       47.01      6.30 o 
 -13   5   2       71.83       77.29      5.41 o 
 -11   5   2      365.69      348.47      7.92 o 
  -9   5   2     2023.09     2026.95     24.79 o 
  -7   5   2     7061.79     7632.55     57.78 o 
  -5   5   2       27.49       30.02      3.64 o 
  -3   5   2     1204.18     1269.83     11.06 o 
  -1   5   2     1425.32     1440.51     19.30 o 
   1   5   2       44.06       55.01      2.73 o 
   3   5   2      799.53      858.34      8.12 o 
   5   5   2      719.98      772.77     10.41 o 
   7   5   2     1132.87     1008.77     25.20 o 
   9   5   2       91.17       90.99      5.26 o 
  11   5   2      343.04      294.40     14.95 o 
  13   5   2       21.81       39.05      6.70 o 
 -14   6   2     1188.09     1102.65     24.03 o 
 -12   6   2      753.08      815.72     15.16 o 
 -10   6   2      939.40      975.30     13.82 o 
  -8   6   2      493.81      381.53      7.32 o 
  -6   6   2    12821.05    14271.99    104.57 o 
  -4   6   2        4.88       18.05      4.31 o 
  -2   6   2        6.28       12.62      5.17 o 
   0   6   2      496.08      521.73      9.05 o 
   2   6   2     8231.63     8827.52     71.99 o 
   4   6   2       31.81       22.61      4.70 o 
   6   6   2      710.79      730.96     10.90 o 
   8   6   2     1128.82     1091.54     18.76 o 
  10   6   2     1375.56     1448.92     27.38 o 
  12   6   2       59.06       62.22     17.26 o 
 -13   7   2        7.38       14.26      5.01 o 
 -11   7   2       50.37       77.40      5.30 o 
  -9   7   2       91.43       86.15      5.29 o 
  -7   7   2     1076.91     1039.10     15.51 o 
  -5   7   2      607.15      525.28      9.04 o 
  -3   7   2      109.17       97.03      7.58 o 
  -1   7   2        0.71       14.57     11.21 o 
   1   7   2       18.61       23.24      3.61 o 
   3   7   2     1531.33     1456.80     18.58 o 
   5   7   2      359.96      265.91      6.96 o 
   7   7   2      335.44      258.46      9.11 o 
   9   7   2        3.47        2.40      3.73 o 
  11   7   2        6.66       42.85     15.54 o 
 -12   8   2      702.37      740.12     19.35 o 
 -10   8   2      463.01      511.43     12.15 o 
  -8   8   2        0.86        0.51      2.67 o 
  -6   8   2     3904.18     4037.24     57.32 o 
  -4   8   2       85.97       85.41      6.67 o 
  -2   8   2     1981.36     1944.35     30.62 o 
   0   8   2      329.97      316.73      9.89 o 
   2   8   2     3120.04     3089.40     44.12 o 
   4   8   2      186.35      168.38      7.29 o 
   6   8   2       91.40      104.27      6.59 o 
   8   8   2      973.61      966.42     20.99 o 
  10   8   2     1184.06     1231.52     27.29 o 
 -11   9   2        6.04       12.85      6.66 o 
  -9   9   2      148.83      156.85      9.49 o 
  -7   9   2      104.41      203.84     15.92 o 
  -5   9   2      513.17      451.24     14.00 o 
  -3   9   2        3.38        4.82      4.27 o 
  -1   9   2       80.11       85.37      7.10 o 
   1   9   2       73.16       78.09      6.98 o 
   3   9   2      540.00      489.28     14.16 o 
   5   9   2      464.13      455.39     14.11 o 
   7   9   2       32.65       31.86      6.95 o 
   9   9   2       15.92       23.98      6.98 o 
 -10  10   2       76.16       88.34     11.66 o 
  -8  10   2        2.67       21.16      7.70 o 
  -6  10   2     1795.02     1784.02     35.59 o 
  -4  10   2      228.61      246.98     11.59 o 
  -2  10   2      565.55      558.24     16.51 o 
   0  10   2       36.02       47.18      6.70 o 
   2  10   2      917.01      907.31     21.57 o 
   4  10   2       17.47       36.17      6.21 o 
   6  10   2      123.53      129.59     17.71 o 
   8  10   2      287.81      282.58     15.18 o 
  -7  11   2       33.50       33.42      6.69 o 
  -5  11   2       61.38       53.52      7.66 o 
  -3  11   2        0.31        4.36      5.14 o 
  -1  11   2       67.92       72.17      8.43 o 
   1  11   2      294.77      270.67     14.77 o 
   3  11   2        0.02        9.27      7.77 o 
   5  11   2        7.50       21.82      7.95 o 
 -17   1   3      773.72      839.94     21.41 o 
 -15   1   3      352.80      346.88     11.65 o 
 -13   1   3       28.00       59.76      4.08 o 
 -11   1   3       10.57       18.79      3.84 o 
  -9   1   3     1722.21     1822.36     17.85 o 
  -7   1   3      184.78      270.98      6.86 o 
  -5   1   3    10165.56    11342.13     97.94 o 
  -3   1   3      168.66      108.84      2.25 o 
  -1   1   3    64128.61     3131.54     35.64 o 
   1   1   3       62.25       68.77      1.88 o 
   3   1   3     3750.74     3308.91     41.66 o 
   5   1   3     5352.51     5484.24     38.13 o 
   7   1   3     5856.03     5485.69     41.88 o 
   9   1   3     1023.50     1044.32     20.01 o 
  11   1   3      650.77      505.82     14.69 o 
  13   1   3     2403.07     2353.05     42.43 o 
  15   1   3      549.65      467.48     18.07 o 
 -18   2   3       29.46       18.62      5.97 o 
 -16   2   3      158.23      189.97      9.45 o 
 -14   2   3       67.23       42.48      4.18 o 
 -12   2   3       28.73        7.16      4.29 o 
 -10   2   3       88.95       89.64      5.00 o 
  -8   2   3     4892.11     4922.36     35.18 o 
  -6   2   3     2652.32     2754.37     27.87 o 
  -4   2   3       45.79       38.14      3.11 o 
  -2   2   3     7516.38     9456.31     54.84 o 
   0   2   3     1822.59     1625.85     11.07 o 
   2   2   3     1109.75     1103.83     10.63 o 
   4   2   3    24042.32    31842.31    169.42 o 
   6   2   3     2586.05     2588.58     24.02 o 
   8   2   3       34.92       47.40      6.00 o 
  10   2   3        4.14       -0.60      3.59 o 
  12   2   3       88.53      125.38      9.19 o 
  14   2   3       80.51       99.90      8.71 o 
 -17   3   3     1137.33     1072.43     25.14 o 
 -15   3   3      780.92      804.00     15.77 o 
 -13   3   3      444.85      385.14     10.73 o 
 -11   3   3      130.23      133.70      5.30 o 
  -9   3   3     8992.57     9436.62     70.06 o 
  -7   3   3     7350.90     7581.84     64.05 o 
  -5   3   3      124.34      229.96      3.95 o 
  -3   3   3    11990.24    14918.97     85.69 o 
  -1   3   3    10917.25    11969.59     66.26 o 
   1   3   3      934.11     1159.53     13.52 o 
   3   3   3     6746.56     7465.49     66.76 o 
   5   3   3     4354.12     4675.50     31.75 o 
   7   3   3     6058.70     6537.87     59.26 o 
   9   3   3      288.02      225.65      6.32 o 
  11   3   3      225.83      212.90     10.90 o 
  13   3   3      368.68      428.82     15.54 o 
  15   3   3      199.55      215.20     13.70 o 
 -16   4   3       12.52       33.10      6.05 o 
 -14   4   3      506.83      481.24     11.36 o 
 -12   4   3      232.07      201.93      6.31 o 
 -10   4   3      341.30      320.44      6.76 o 
  -8   4   3      133.36      120.41      4.95 o 
  -6   4   3      248.84      197.08      5.16 o 
  -4   4   3      394.07      343.94      4.35 o 
  -2   4   3       88.53      149.81      2.52 o 
   0   4   3     2426.28     2336.02     16.98 o 
   2   4   3      726.10      811.71      8.69 o 
   4   4   3      564.27      534.09      6.40 o 
   6   4   3      671.43      591.95      7.37 o 
   8   4   3       31.48       33.76      3.58 o 
  10   4   3       37.25       54.65      4.90 o 
  12   4   3        4.53        5.44      4.38 o 
  14   4   3       96.72      123.33     10.43 o 
 -15   5   3      333.01      389.06     11.09 o 
 -13   5   3      142.59      109.29      6.31 o 
 -11   5   3      381.60      345.07      7.49 o 
  -9   5   3    13295.33    14041.64    123.96 o 
  -7   5   3      903.56      936.89     14.88 o 
  -5   5   3      502.34      405.87      7.51 o 
  -3   5   3        6.79       30.77      6.79 o 
  -1   5   3     3570.34     3375.24     34.86 o 
   1   5   3      676.72      495.17      5.08 o 
   3   5   3      915.41      957.21     17.61 o 
   5   5   3     1670.51     1737.27     16.87 o 
   7   5   3      871.52     1051.46     17.96 o 
   9   5   3      573.80      533.56     11.57 o 
  11   5   3      216.98      286.95     11.01 o 
  13   5   3      312.27      359.26     16.94 o 
 -16   6   3       56.15       75.86      9.06 o 
 -14   6   3       17.88       37.54      5.97 o 
 -12   6   3       25.43       37.52      3.65 o 
 -10   6   3      451.60      509.13     13.12 o 
  -8   6   3       21.32       43.11      4.47 o 
  -6   6   3      139.05      126.61      4.47 o 
  -4   6   3      287.77      277.88      4.10 o 
  -2   6   3        8.07        1.82      2.36 o 
   0   6   3        3.44        0.77      1.95 o 
   2   6   3       98.00      124.54     15.22 o 
   4   6   3     1594.26     1420.98     18.04 o 
   6   6   3      795.94      734.97      9.95 o 
   8   6   3        0.15        4.20      2.69 o 
  10   6   3      100.11      118.25      7.91 o 
  12   6   3        0.57        2.23      5.74 o 
 -15   7   3      235.33      322.60     15.55 o 
 -13   7   3       90.18      104.96      9.99 o 
 -11   7   3       47.65       37.71      4.59 o 
  -9   7   3     4224.26     4235.55     49.26 o 
  -7   7   3        0.58        3.18      3.31 o 
  -5   7   3     3685.38     3448.18     35.44 o 
  -3   7   3      128.11      167.20      7.20 o 
  -1   7   3     2407.56     2382.71     32.79 o 
   1   7   3     2903.77     2811.85     31.07 o 
   3   7   3       22.83       44.13      4.06 o 
   5   7   3      722.04      671.94     13.85 o 
   7   7   3      138.87      148.47      7.90 o 
   9   7   3       20.22       44.36      5.98 o 
  11   7   3      239.17      249.24     13.99 o 
 -12   8   3        0.01        7.76      4.37 o 
 -10   8   3        1.40       29.88     13.30 o 
  -8   8   3      777.24      760.97     14.12 o 
  -6   8   3        0.03       15.76      7.49 o 
  -4   8   3       41.51       95.05     24.33 o 
  -2   8   3        7.12       29.90      5.10 o 
   0   8   3      293.98      294.07     10.37 o 
   2   8   3     1059.45     1032.42     20.37 o 
   4   8   3      349.04      282.86      7.64 o 
   6   8   3      174.79      178.24      6.51 o 
   8   8   3      125.73      119.89      8.24 o 
  10   8   3       20.68       12.36      5.41 o 
 -11   9   3        2.23        4.77      5.80 o 
  -9   9   3      791.91      807.49     20.30 o 
  -7   9   3      218.55      208.84     10.17 o 
  -5   9   3      397.74      360.85     12.48 o 
  -3   9   3      318.32      270.91     15.73 o 
  -1   9   3     1939.10     1894.69     33.01 o 
   1   9   3      340.90      341.99     12.18 o 
   3   9   3      145.62      161.62      8.81 o 
   5   9   3      413.44      433.50     13.54 o 
   7   9   3     1046.69      997.11     27.72 o 
   9   9   3       12.12       15.22      7.00 o 
 -10  10   3        0.98       10.42      6.62 o 
  -8  10   3       18.06       15.78      5.64 o 
  -6  10   3        5.73       32.89     14.76 o 
  -4  10   3      197.20      205.76     11.13 o 
  -2  10   3       20.14       21.43      5.70 o 
   0  10   3      105.13      104.54      7.96 o 
   2  10   3      283.85      276.02     11.81 o 
   4  10   3      304.43      289.79     12.01 o 
   6  10   3       16.08       20.52      7.51 o 
  -7  11   3      113.83      117.65      9.76 o 
  -5  11   3        4.47       11.40      5.70 o 
  -3  11   3      191.64      194.49     11.36 o 
  -1  11   3     1129.43     1129.26     27.77 o 
   1  11   3       15.04       28.81      6.55 o 
   3  11   3      301.06      296.09     13.61 o 
 -18   0   4      563.39      565.14     24.75 o 
 -16   0   4     1581.07     1869.81     47.19 o 
 -14   0   4     1541.45     1551.68     35.80 o 
 -12   0   4     8422.46     9617.53    113.60 o 
 -10   0   4       36.26       20.34      3.02 o 
  -8   0   4        1.23        6.26      5.45 o 
  -6   0   4     2292.06     2603.69     21.47 o 
  -4   0   4     8353.06     9816.08     55.25 o 
  -2   0   4     3079.44     2987.93     14.58 o 
   0   0   4    24012.58    34443.57    815.65 o 
   2   0   4     2676.72     2536.18     29.97 o 
   4   0   4    14944.98    16408.08    273.33 o 
   6   0   4       58.10       25.77      5.60 o 
   8   0   4    10699.54    11461.81    179.13 o 
  10   0   4     4377.61     4569.65     91.69 o 
  12   0   4     1224.28     1035.37     34.68 o 
  14   0   4       48.14       43.55     11.15 o 
 -17   1   4       11.56       19.63      4.99 o 
 -15   1   4        7.04        2.15      2.65 o 
 -13   1   4       88.48       99.46      4.84 o 
 -11   1   4        5.46        1.77      1.68 o 
  -9   1   4      387.20      409.09      5.58 o 
  -7   1   4      493.50      494.12      5.05 o 
  -5   1   4      799.83      719.03     23.05 o 
  -3   1   4     1911.17     1829.20      7.98 o 
  -1   1   4      454.10      387.73      6.21 o 
   1   1   4     2582.29     2846.92     22.44 o 
   3   1   4     4927.62     5279.05     28.60 o 
   5   1   4      123.63       88.97      2.58 o 
   7   1   4       61.98       94.41      8.73 o 
   9   1   4        7.26       12.89      4.81 o 
  11   1   4       33.68       44.04      8.55 o 
  13   1   4       38.77       38.35      6.97 o 
 -18   2   4      714.72      755.20     24.83 o 
 -16   2   4      440.54      511.75     14.24 o 
 -14   2   4      166.52      160.37      6.68 o 
 -12   2   4     6847.82     7232.86     68.52 o 
 -10   2   4      444.47      407.46      6.53 o 
  -8   2   4      243.47      217.80      3.92 o 
  -6   2   4     2303.76     2156.00     15.07 o 
  -4   2   4    18493.35    24318.24    176.77 o 
  -2   2   4     2781.52     2804.43     27.66 o 
   0   2   4     6467.03     7014.65     42.71 o 
   2   2   4     3363.39     3716.94     30.86 o 
   4   2   4    12666.55    14582.25    165.31 o 
   6   2   4      243.62      253.51      5.48 o 
   8   2   4     2536.42     2545.34     26.90 o 
  10   2   4     3035.73     3206.34     49.48 o 
  12   2   4      873.85      816.37     21.36 o 
  14   2   4       51.60       91.29      9.43 o 
 -17   3   4       39.59       65.76      6.72 o 
 -15   3   4        0.41       21.11      6.77 o 
 -13   3   4       58.27       78.84     11.07 o 
 -11   3   4        1.23        6.87      2.89 o 
  -9   3   4      718.05      721.21      9.29 o 
  -7   3   4       13.68       23.02      1.93 o 
  -5   3   4     2360.37     2228.87     16.93 o 
  -3   3   4     1835.54     2082.38     15.92 o 
  -1   3   4      128.42       98.55      2.12 o 
   1   3   4     3944.07     4343.92     73.63 o 
   3   3   4     3913.39     4406.02     36.53 o 
   5   3   4     2559.93     2536.97     25.32 o 
   7   3   4       45.41       35.81      3.15 o 
   9   3   4       12.81       17.85      2.88 o 
  11   3   4       95.26       59.22      6.99 o 
  13   3   4       67.99      129.70     24.37 o 
 -16   4   4        1.19        1.34      3.57 o 
 -14   4   4       38.50       49.75      5.49 o 
 -12   4   4     5268.83     5285.73     51.14 o 
 -10   4   4      767.29      682.20     10.13 o 
  -8   4   4     1486.77     1287.23     13.66 o 
  -6   4   4     2798.23     2878.87     25.62 o 
  -4   4   4    10056.81    11462.33    102.72 o 
  -2   4   4     3264.17     3197.83     24.81 o 
   0   4   4      893.67      831.44      9.07 o 
   2   4   4     4823.69     5252.94     65.14 o 
   4   4   4     5147.43     5619.85     45.90 o 
   6   4   4      563.19      550.83     15.49 o 
   8   4   4        0.31        6.61      2.69 o 
  10   4   4      998.29     1036.69     22.36 o 
  12   4   4      432.93      457.55     15.78 o 
 -17   5   4       80.36       99.62     12.40 o 
 -15   5   4       62.66       86.58      6.71 o 
 -13   5   4      262.69      224.98      7.08 o 
 -11   5   4       63.67       70.44      4.02 o 
  -9   5   4        7.92       28.18      4.97 o 
  -7   5   4       53.34       59.22      3.73 o 
  -5   5   4     1055.13     1068.98     10.50 o 
  -3   5   4       66.87       62.19      2.07 o 
  -1   5   4       69.70       73.88      3.98 o 
   1   5   4       22.14       25.62      2.98 o 
   3   5   4       32.13       21.45      4.29 o 
   5   5   4     1484.41     1672.12     16.76 o 
   7   5   4       73.46       70.58      4.21 o 
   9   5   4        5.89        5.58      2.87 o 
  11   5   4       11.35       24.34      5.78 o 
  13   5   4        6.83       14.30     14.78 o 
 -16   6   4       33.94       27.56      6.72 o 
 -14   6   4        0.76        5.14      4.08 o 
 -12   6   4     1933.06     1849.08     23.95 o 
 -10   6   4      139.10      141.41      6.01 o 
  -8   6   4     1633.14     1632.68     20.77 o 
  -6   6   4        1.37       13.72      2.32 o 
  -4   6   4     1457.56     1326.92     21.76 o 
  -2   6   4      127.34       92.67      4.51 o 
   0   6   4      695.57      596.35      8.97 o 
   2   6   4     1838.62     1863.23     21.36 o 
   4   6   4      432.14      452.64     12.55 o 
   6   6   4        2.76        3.62      3.17 o 
   8   6   4       90.19       94.21      5.17 o 
  10   6   4      279.69      243.57     10.33 o 
  12   6   4      556.06      619.90     23.74 o 
 -15   7   4       10.83       34.83      9.73 o 
 -13   7   4       74.96       87.40      7.04 o 
 -11   7   4       93.89       97.97      6.34 o 
  -9   7   4      101.95      128.08      9.37 o 
  -7   7   4      469.20      439.99      9.44 o 
  -5   7   4       67.73       77.92      3.94 o 
  -3   7   4       23.59       35.94      4.85 o 
  -1   7   4       41.89       46.33      3.37 o 
   1   7   4      886.10      793.55     12.38 o 
   3   7   4        1.04       20.58      7.97 o 
   5   7   4      118.53      111.98      6.85 o 
   7   7   4      488.47      483.10     13.52 o 
   9   7   4       54.04       54.56      9.77 o 
  11   7   4       10.47        3.01      6.06 o 
 -14   8   4       11.15       47.70      8.04 o 
 -12   8   4      194.39      196.67      8.33 o 
 -10   8   4      209.18      203.68      7.52 o 
  -8   8   4      555.76      549.15     11.27 o 
  -6   8   4      388.10      357.25     11.54 o 
  -4   8   4     2048.84     1987.60     31.94 o 
  -2   8   4      466.47      456.09     12.80 o 
   0   8   4      583.96      562.64     14.00 o 
   2   8   4      216.20      221.42      9.04 o 
   4   8   4      450.08      389.27      9.48 o 
   6   8   4        3.67       12.37      4.35 o 
   8   8   4       18.17        9.96      4.34 o 
  10   8   4      244.63      223.49     14.93 o 
 -11   9   4       26.66       26.41      5.99 o 
  -9   9   4       98.87      133.28      9.70 o 
  -7   9   4       14.03       33.23      5.87 o 
  -5   9   4        7.95       12.50      6.00 o 
  -3   9   4        0.18       -3.35      4.12 o 
  -1   9   4      394.56      416.86     13.55 o 
   1   9   4      500.58      508.52     15.04 o 
   3   9   4        0.29       -1.91      3.67 o 
   5   9   4      494.73      441.21     13.46 o 
   7   9   4      222.02      209.27     12.55 o 
 -10  10   4      144.37      149.35      9.89 o 
  -8  10   4        2.21        4.45      5.28 o 
  -6  10   4      230.92      186.37     10.61 o 
  -4  10   4     2566.30     2615.71     46.88 o 
  -2  10   4      313.77      314.96     12.75 o 
   0  10   4      110.38      111.60      8.55 o 
   2  10   4      119.59      129.87      9.25 o 
   4  10   4      924.84      962.54     22.65 o 
   6  10   4        8.78        6.03      5.91 o 
  -7  11   4      173.53      162.47     11.21 o 
  -5  11   4       45.15       66.41     14.37 o 
  -3  11   4       82.33      102.16      9.13 o 
  -1  11   4      201.95      197.72     11.71 o 
   1  11   4      151.25      186.99     12.68 o 
   3  11   4       71.54       81.39     10.62 o 
 -17   1   5      417.52      387.40     12.18 o 
 -15   1   5     2621.98     2647.02     90.08 o 
 -13   1   5      261.68      272.60      6.24 o 
 -11   1   5      425.69      380.25      6.06 o 
  -9   1   5       44.73       43.01      4.61 o 
  -7   1   5     1000.32      725.76     10.31 o 
  -5   1   5     2843.75     3125.87     15.81 o 
  -3   1   5    12348.73    15057.16     94.44 o 
  -1   1   5      582.40      570.33     29.90 o 
   1   1   5      220.73       88.71      6.73 o 
   3   1   5     5869.64     6455.80     44.98 o 
   5   1   5     5350.43     5492.36     42.55 o 
   7   1   5     2426.88     2452.76     39.62 o 
   9   1   5     1470.55     1543.09     28.18 o 
  11   1   5       21.03       15.95      5.67 o 
  13   1   5      182.31      129.24     10.38 o 
 -18   2   5       81.19      117.85     14.65 o 
 -16   2   5      180.87      175.85      7.38 o 
 -14   2   5       92.25      109.67      4.56 o 
 -12   2   5     1757.59     1718.10     19.09 o 
 -10   2   5     1075.36     1084.13     11.77 o 
  -8   2   5      451.94      388.73     12.77 o 
  -6   2   5    13323.31    16539.85     88.60 o 
  -4   2   5     5467.94     6191.73     59.83 o 
  -2   2   5    16400.71    22499.23    274.56 o 
   0   2   5      387.53      496.88     15.17 o 
   2   2   5     3634.70     3830.52     28.53 o 
   4   2   5       54.42       57.05      4.06 o 
   6   2   5      114.52       53.68      4.71 o 
   8   2   5     2327.38     2085.19     33.71 o 
  10   2   5      137.04      107.43     10.12 o 
  12   2   5       53.92       33.79      6.94 o 
  14   2   5        5.77       18.19      9.34 o 
 -17   3   5       54.96       67.96      6.73 o 
 -15   3   5     2853.25     2790.96     37.51 o 
 -13   3   5      761.70      749.29     11.75 o 
 -11   3   5     1649.10     1500.74     16.73 o 
  -9   3   5        2.72       12.30      2.77 o 
  -7   3   5     4628.43     4715.43     33.81 o 
  -5   3   5    11479.94    13564.33    104.46 o 
  -3   3   5      299.25      324.92      4.17 o 
  -1   3   5    16134.94    19815.29    125.61 o 
   1   3   5    11083.08    11899.87     82.66 o 
   3   3   5       41.99       83.56      2.44 o 
   5   3   5     1253.34     1486.86     29.17 o 
   7   3   5     2469.30     2362.38     27.30 o 
   9   3   5     2480.44     2634.62     42.05 o 
  11   3   5       36.79       32.56      6.27 o 
  13   3   5       14.75       20.74      6.81 o 
 -18   4   5       12.21       19.69      9.03 o 
 -16   4   5       13.46        7.39      3.66 o 
 -14   4   5      188.23      152.10      5.80 o 
 -12   4   5      151.18      159.51      5.67 o 
 -10   4   5      367.04      376.98      7.22 o 
  -8   4   5      328.29      304.82      5.44 o 
  -6   4   5     1908.39     1996.84     20.93 o 
  -4   4   5     3008.24     3334.21     27.77 o 
  -2   4   5     4443.96     4366.43     32.20 o 
   0   4   5     1477.77     1534.04     13.58 o 
   2   4   5       36.34      121.21     17.94 o 
   4   4   5       31.22       36.94      2.62 o 
   6   4   5     1079.33      922.48     14.14 o 
   8   4   5      239.52      211.98      6.79 o 
  10   4   5      122.84      102.34      8.18 o 
  12   4   5       45.71       42.66      7.39 o 
 -17   5   5       10.02       42.81     14.51 o 
 -15   5   5      958.47      839.42     16.48 o 
 -13   5   5      251.25      253.78      7.37 o 
 -11   5   5     1559.12     1421.39     17.95 o 
  -9   5   5       84.90       97.22      4.03 o 
  -7   5   5     8227.15     8622.82     74.75 o 
  -5   5   5      136.89      163.02      4.39 o 
  -3   5   5     2748.30     2803.94     25.39 o 
  -1   5   5     5303.61     5389.58     43.43 o 
   1   5   5     8542.82     8888.01     63.06 o 
   3   5   5      241.67      205.60      5.21 o 
   5   5   5      350.89      390.50      8.69 o 
   7   5   5     1246.75     1235.35     19.07 o 
   9   5   5      388.46      401.02     10.28 o 
  11   5   5       86.59       71.45      7.95 o 
 -16   6   5       43.58       61.50      7.98 o 
 -14   6   5      240.74      212.37      8.11 o 
 -12   6   5      478.79      486.17      9.87 o 
 -10   6   5        4.41       18.31      6.44 o 
  -8   6   5       88.74       93.56      3.98 o 
  -6   6   5       21.78       28.78      3.03 o 
  -4   6   5       41.47       47.47      3.92 o 
  -2   6   5      286.39      277.83      4.60 o 
   0   6   5      637.31      663.14     10.30 o 
   2   6   5      176.44      141.62      4.55 o 
   4   6   5      457.14      384.79      6.91 o 
   6   6   5      711.80      644.97     11.81 o 
   8   6   5       43.54       29.62      5.08 o 
  10   6   5        0.54       26.55     17.18 o 
 -15   7   5      131.29      114.76      8.34 o 
 -13   7   5      212.49      277.89      9.60 o 
 -11   7   5      360.25      367.01     10.18 o 
  -9   7   5      567.39      580.42     12.02 o 
  -7   7   5     5319.82     5617.21     58.20 o 
  -5   7   5      169.14      151.76      5.06 o 
  -3   7   5     6254.92     6155.27     57.29 o 
  -1   7   5       63.86       70.54      8.76 o 
   1   7   5     3072.54     2929.95     33.25 o 
   3   7   5       94.91       96.34      5.23 o 
   5   7   5       31.28       32.81      3.49 o 
   7   7   5      733.06      738.05     18.06 o 
   9   7   5      278.12      290.55     11.83 o 
 -14   8   5       20.33       38.91      7.29 o 
 -12   8   5        5.42       19.28      6.00 o 
 -10   8   5       48.48       77.79      6.58 o 
  -8   8   5        0.49       94.26     15.90 o 
  -6   8   5       45.19       52.00      5.95 o 
  -4   8   5        1.54        8.80      4.25 o 
  -2   8   5      107.31       99.40      7.15 o 
   0   8   5      160.12      166.61      8.16 o 
   2   8   5        0.08        2.16      2.57 o 
   4   8   5      722.01      626.00     12.94 o 
   6   8   5       26.69       33.59      6.86 o 
   8   8   5       10.91       17.85      8.14 o 
 -11   9   5       94.79      100.69      8.46 o 
  -9   9   5      174.98      165.57      9.64 o 
  -7   9   5     2290.03     2270.86     39.23 o 
  -5   9   5      226.09      243.66     10.48 o 
  -3   9   5      331.28      279.22     10.95 o 
  -1   9   5      138.33      148.29      8.67 o 
   1   9   5     1619.80     1428.80     27.56 o 
   3   9   5        8.18        2.90      4.56 o 
   5   9   5        6.18        9.26      6.05 o 
   7   9   5      697.86      716.51     23.88 o 
 -10  10   5       90.41      118.16      9.52 o 
  -8  10   5        1.21       12.59     11.04 o 
  -6  10   5        3.35       22.53     10.66 o 
  -4  10   5       73.96       94.80      8.69 o 
  -2  10   5        0.16       13.76      5.88 o 
   0  10   5       92.14       79.24      7.74 o 
   2  10   5        5.94       -1.36      4.00 o 
   4  10   5       18.44       25.24      7.78 o 
  -7  11   5      490.94      456.08     16.95 o 
  -5  11   5       95.51      103.54      9.36 o 
  -3  11   5        3.32        5.96      5.26 o 
  -1  11   5      301.46      289.69     13.49 o 
   1  11   5      763.51      742.96     21.13 o 
 -18   0   6      976.60     1008.03     52.69 o 
 -16   0   6      122.80      149.91      7.68 o 
 -14   0   6      326.13      327.90     11.17 o 
 -12   0   6     1073.52      887.30     15.78 o 
 -10   0   6     2636.40     2573.09     29.37 o 
  -8   0   6     3955.78     4040.04     33.62 o 
  -6   0   6     1626.01     1345.30     28.66 o 
  -4   0   6     1804.06     1698.99     14.61 o 
  -2   0   6    21402.05    31517.00    325.07 o 
   0   0   6     6577.17     7001.06     65.30 o 
   2   0   6      153.98      256.80      6.18 o 
   4   0   6     2192.82     2102.33     43.07 o 
   6   0   6     3965.26     4070.70     73.24 o 
   8   0   6     1213.77     1280.80     35.60 o 
  10   0   6     1256.59     1207.42     37.14 o 
  12   0   6      131.08      159.92     15.60 o 
 -19   1   6       23.68       12.67      8.93 o 
 -17   1   6        0.24       11.94      8.04 o 
 -15   1   6       44.26       53.67      5.09 o 
 -13   1   6      229.70      212.92      6.08 o 
 -11   1   6      342.28      314.22      5.28 o 
  -9   1   6        1.24       11.65      2.26 o 
  -7   1   6     2087.04     2123.79     15.46 o 
  -5   1   6     5361.36     5805.87     32.08 o 
  -3   1   6     4611.22     5433.14     32.80 o 
  -1   1   6     2619.82     2871.28     24.65 o 
   1   1   6       71.68      114.17      2.65 o 
   3   1   6      531.14      418.31     14.42 o 
   5   1   6      667.49      519.42     10.05 o 
   7   1   6      296.39      289.47     10.97 o 
   9   1   6        0.75       -4.69      4.69 o 
  11   1   6        5.75        1.53      4.04 o 
  13   1   6      116.05      142.18     11.26 o 
 -18   2   6      792.12      739.71     30.66 o 
 -16   2   6      612.96      670.42     13.54 o 
 -14   2   6      556.70      533.48      9.33 o 
 -12   2   6      237.07      196.57      5.12 o 
 -10   2   6     1665.83     1547.42     14.95 o 
  -8   2   6     2543.55     2498.57     24.82 o 
  -6   2   6     1015.57      824.30      7.16 o 
  -4   2   6     9038.09    10340.01     80.06 o 
  -2   2   6      701.22      552.85      7.94 o 
   0   2   6     2029.29     2027.08     19.50 o 
   2   2   6       67.26       66.98      3.25 o 
   4   2   6     1139.35     1080.40     21.56 o 
   6   2   6     5414.15     5779.53     53.29 o 
   8   2   6       14.46       22.13      4.97 o 
  10   2   6       60.63       80.45      9.74 o 
  12   2   6      401.24      403.83     15.49 o 
 -17   3   6        2.23        5.17      5.22 o 
 -15   3   6       67.07       70.84      5.02 o 
 -13   3   6      113.22      108.22      5.35 o 
 -11   3   6        6.72        6.79      2.18 o 
  -9   3   6        5.81       34.28      2.76 o 
  -7   3   6     6494.25     6896.29     46.98 o 
  -5   3   6    11352.69    13112.17     89.38 o 
  -3   3   6     5558.52     6332.42    170.71 o 
  -1   3   6      208.54      201.43      3.72 o 
   1   3   6      340.41      340.04      8.15 o 
   3   3   6      441.58      334.72      5.26 o 
   5   3   6      228.12      188.56      5.84 o 
   7   3   6      509.59      473.47      9.43 o 
   9   3   6       96.18       93.69      7.84 o 
  11   3   6       46.51       69.85      7.98 o 
 -18   4   6      482.31      417.79     22.56 o 
 -16   4   6      598.90      575.22     13.00 o 
 -14   4   6      638.81      543.75     10.65 o 
 -12   4   6       21.18       26.06      3.38 o 
 -10   4   6     4316.02     4397.38     39.43 o 
  -8   4   6     1013.15     1000.35     13.29 o 
  -6   4   6     1521.28     1672.37     15.42 o 
  -4   4   6     6021.83     7058.95     49.42 o 
  -2   4   6    15011.31    17756.81    112.47 o 
   0   4   6      115.02      138.07      4.67 o 
   2   4   6     3348.74     3586.32     41.25 o 
   4   4   6     1063.02      961.76     11.06 o 
   6   4   6     2774.91     3118.51     36.73 o 
   8   4   6      464.89      426.30     16.04 o 
  10   4   6        6.53        1.02      4.22 o 
  12   4   6      764.72      774.69     23.22 o 
 -17   5   6        6.46        2.34      7.95 o 
 -15   5   6      345.79      315.57      9.27 o 
 -13   5   6       11.77       18.26      3.13 o 
 -11   5   6      393.49      375.60     13.91 o 
  -9   5   6        8.29        7.13      3.10 o 
  -7   5   6     1327.59     1328.38     14.37 o 
  -5   5   6     1505.72     1637.99     17.99 o 
  -3   5   6       72.19       72.70      2.71 o 
  -1   5   6     4163.21     4099.43     32.99 o 
   1   5   6     2672.25     2481.56     22.99 o 
   3   5   6      284.33      273.89      9.09 o 
   5   5   6      110.75       88.53      4.74 o 
   7   5   6        0.28       -0.06      2.81 o 
   9   5   6      133.61      161.34      9.11 o 
  11   5   6       65.02       91.85     10.22 o 
 -16   6   6      178.09      191.94     21.09 o 
 -14   6   6      282.48      261.21      7.96 o 
 -12   6   6        1.01        1.05      2.25 o 
 -10   6   6     6403.50     6566.02     69.81 o 
  -8   6   6      300.57      273.66     13.27 o 
  -6   6   6     3578.67     3769.83     33.50 o 
  -4   6   6        1.66        6.39      1.73 o 
  -2   6   6     6812.07     7152.57     69.41 o 
   0   6   6       13.87       21.65      3.24 o 
   2   6   6     1990.05     1909.93     19.90 o 
   4   6   6     1630.06     1534.53     23.08 o 
   6   6   6      388.45      438.42      9.70 o 
   8   6   6        4.96        9.33      4.23 o 
  10   6   6      388.33      393.29     18.15 o 
 -15   7   6        1.41       -1.69      4.33 o 
 -13   7   6      120.59      122.70      6.77 o 
 -11   7   6       62.70      101.94     15.81 o 
  -9   7   6       32.44       33.72      4.87 o 
  -7   7   6       28.68       30.13      4.25 o 
  -5   7   6        1.10        7.35      2.09 o 
  -3   7   6       98.10       88.58      6.11 o 
  -1   7   6        1.97        4.01      2.54 o 
   1   7   6      173.49      132.19      5.76 o 
   3   7   6      842.73      756.24     13.57 o 
   5   7   6       23.39       37.78      5.52 o 
   7   7   6        1.17        4.60      4.03 o 
   9   7   6        7.75       29.97      9.99 o 
 -14   8   6       55.54       44.94     14.51 o 
 -12   8   6       47.19       52.62      5.35 o 
 -10   8   6     1892.24     1894.21     40.07 o 
  -8   8   6      103.50      112.93      7.66 o 
  -6   8   6     1209.17     1105.47     21.55 o 
  -4   8   6       24.99       42.66      5.28 o 
  -2   8   6     3946.96     3795.52     54.09 o 
   0   8   6       13.87       29.18      6.71 o 
   2   8   6      188.73      160.62      6.48 o 
   4   8   6      702.57      749.52     16.64 o 
   6   8   6      677.82      653.49     17.04 o 
   8   8   6      118.89      172.52     15.87 o 
 -11   9   6       78.32       69.16      7.32 o 
  -9   9   6       13.10       12.87      4.93 o 
  -7   9   6        0.02       66.73     16.02 o 
  -5   9   6        0.04       15.04      6.54 o 
  -3   9   6        8.49       17.72      5.19 o 
  -1   9   6      188.83      189.71      9.27 o 
   1   9   6       50.42       57.82      6.41 o 
   3   9   6      220.49      189.46      9.54 o 
   5   9   6       32.14       38.77      7.26 o 
   7   9   6      206.55      283.13     27.73 o 
 -10  10   6      300.61      321.37     13.68 o 
  -8  10   6       12.11       23.37      9.25 o 
  -6  10   6       53.63       63.19      7.35 o 
  -4  10   6      342.59      371.63     14.04 o 
  -2  10   6     1838.89     1709.37     34.10 o 
   0  10   6       40.54       42.61      6.69 o 
   2  10   6       62.48       79.42      7.88 o 
   4  10   6      358.90      379.81     42.61 o 
  -5  11   6       18.08       49.11     17.39 o 
  -3  11   6        0.29       -5.51      5.51 o 
  -1  11   6       53.03       71.05      9.85 o 
 -19   1   7      505.50      584.72     28.51 o 
 -17   1   7     1162.06     1187.28     24.70 o 
 -15   1   7      233.43      169.50      5.29 o 
 -13   1   7     3555.29     3685.16     34.17 o 
 -11   1   7      920.12      868.28      9.56 o 
  -9   1   7     2119.37     1982.64     14.13 o 
  -7   1   7     5079.18     4957.02    119.62 o 
  -5   1   7     7909.33     7801.40     60.49 o 
  -3   1   7      692.68      622.97     12.12 o 
  -1   1   7      703.12      630.35     19.82 o 
   1   1   7     2866.02     3098.91     34.10 o 
   3   1   7     7665.86     7964.97     58.49 o 
   5   1   7     2375.25     2323.26     33.93 o 
   7   1   7     1021.75     1012.10     20.70 o 
   9   1   7     1659.97     1792.08     34.32 o 
  11   1   7      872.61      865.86     22.31 o 
 -18   2   7       82.43       79.51     12.00 o 
 -16   2   7      222.39      203.46      7.90 o 
 -14   2   7       71.64       82.63      4.32 o 
 -12   2   7     2027.72     1998.22     20.56 o 
 -10   2   7      416.05      376.22      5.45 o 
  -8   2   7     1645.49     1522.60     12.36 o 
  -6   2   7     1582.46     1937.58     14.88 o 
  -4   2   7      161.36      130.74      2.52 o 
  -2   2   7       55.04      136.87      7.90 o 
   0   2   7      205.86      184.58      3.76 o 
   2   2   7     1647.28     1964.51     26.12 o 
   4   2   7      371.03      346.90      7.19 o 
   6   2   7        0.02        2.20      3.55 o 
   8   2   7       17.18       47.45      6.79 o 
  10   2   7      125.31      147.03     10.11 o 
  12   2   7      124.37      137.94     11.25 o 
 -17   3   7      426.30      445.71     16.47 o 
 -15   3   7      184.78      187.22      5.98 o 
 -13   3   7     2871.19     2904.65     30.57 o 
 -11   3   7      662.40      634.68      9.13 o 
  -9   3   7     4397.66     4651.76     45.91 o 
  -7   3   7       77.99       97.01      2.75 o 
  -5   3   7     5337.50     5795.13     81.78 o 
  -3   3   7      835.60      805.21     11.54 o 
  -1   3   7      886.75      851.53      9.13 o 
   1   3   7     1966.00     1936.01     17.79 o 
   3   3   7     7901.57     8661.89     63.07 o 
   5   3   7      195.94      173.07      5.83 o 
   7   3   7       17.77       36.37      5.83 o 
   9   3   7     1514.46     1547.93     31.30 o 
  11   3   7     1190.60     1191.35     29.71 o 
 -18   4   7       10.86       34.44      9.46 o 
 -16   4   7       17.03       21.72      5.28 o 
 -14   4   7      407.43      427.40      8.97 o 
 -12   4   7      334.43      330.32      8.13 o 
 -10   4   7      502.82      528.07     10.89 o 
  -8   4   7       21.22       35.96      2.98 o 
  -6   4   7      411.00      440.35     14.92 o 
  -4   4   7     1263.84     1207.49     18.94 o 
  -2   4   7      737.68      871.97      9.90 o 
   0   4   7     1753.71     1787.38     25.70 o 
   2   4   7      331.95      299.00      6.07 o 
   4   4   7       33.10       36.72      3.80 o 
   6   4   7        0.03       32.76     10.20 o 
   8   4   7      218.79      231.97     12.73 o 
  10   4   7       97.48      106.65      8.89 o 
 -17   5   7       16.84       19.66      6.47 o 
 -15   5   7       22.15       23.97      3.62 o 
 -13   5   7     1619.40     1660.70     21.64 o 
 -11   5   7      968.00      867.09     14.60 o 
  -9   5   7      621.75      581.48      8.80 o 
  -7   5   7      131.29      158.11      4.14 o 
  -5   5   7     3265.94     3524.89     30.55 o 
  -3   5   7      957.99      885.66     10.60 o 
  -1   5   7     6095.44     6130.50     49.67 o 
   1   5   7     2062.32     1921.12     37.34 o 
   3   5   7     3569.41     3552.89     43.68 o 
   5   5   7      401.88      384.91      9.44 o 
   7   5   7      106.36      103.27      5.58 o 
   9   5   7      435.46      445.01     14.47 o 
 -16   6   7       46.11       42.45      9.43 o 
 -14   6   7       10.65       11.73      3.27 o 
 -12   6   7        1.49        0.42      3.49 o 
 -10   6   7      492.47      491.95      9.23 o 
  -8   6   7       42.82       31.60      3.43 o 
  -6   6   7      196.01      192.93      5.55 o 
  -4   6   7       35.57       22.27      4.52 o 
  -2   6   7      117.00      102.04      4.77 o 
   0   6   7       12.89       12.48      3.70 o 
   2   6   7       10.47       13.41      2.28 o 
   4   6   7        0.16        0.99      2.77 o 
   6   6   7      106.26       98.54      7.22 o 
   8   6   7       41.09       48.78      8.36 o 
  10   6   7       35.03       37.51      8.90 o 
 -15   7   7       36.21       45.60     12.05 o 
 -13   7   7      485.32      460.19     12.06 o 
 -11   7   7      514.74      492.95     11.09 o 
  -9   7   7       34.42       56.98      7.78 o 
  -7   7   7      712.46      691.73     10.42 o 
  -5   7   7     3531.14     3361.03     32.19 o 
  -3   7   7      548.01      485.38      9.66 o 
  -1   7   7     2371.51     2146.07     30.07 o 
   1   7   7      391.07      433.12      9.67 o 
   3   7   7     1289.36     1280.91     23.85 o 
   5   7   7       93.86       63.11      8.48 o 
   7   7   7      193.81      173.88      9.32 o 
   9   7   7       51.83       63.15      9.48 o 
 -14   8   7      258.39      257.05     26.03 o 
 -12   8   7        1.73        0.70      3.59 o 
 -10   8   7       18.55       24.67     10.13 o 
  -8   8   7      249.57      269.50     16.30 o 
  -6   8   7      111.96      115.30      7.39 o 
  -4   8   7       78.05       85.43      6.53 o 
  -2   8   7       84.56       87.15      5.86 o 
   0   8   7     1090.91     1075.61     18.20 o 
   2   8   7        3.92        3.31      3.00 o 
   4   8   7       11.78       15.63      7.09 o 
   6   8   7       10.01       13.36      5.43 o 
 -11   9   7       47.99       56.45      7.35 o 
  -9   9   7      249.07      234.25     10.60 o 
  -7   9   7      161.34      167.28     10.32 o 
  -5   9   7     2121.52     1987.61     36.03 o 
  -3   9   7      229.04      186.71      9.61 o 
  -1   9   7       39.37       31.18      5.72 o 
   1   9   7       73.54       90.88      7.62 o 
   3   9   7      528.64      519.51     19.44 o 
   5   9   7        8.16       11.62      6.50 o 
 -10  10   7      100.87       86.22      8.38 o 
  -8  10   7      329.96      327.55     13.71 o 
  -6  10   7       19.30       57.64      8.97 o 
  -4  10   7       17.07       24.32      6.03 o 
  -2  10   7       14.86       25.89      6.34 o 
   0  10   7       33.82       50.58      6.95 o 
   2  10   7       24.10       40.40      8.64 o 
  -3  11   7        1.31        2.21      4.81 o 
 -18   0   8        7.30        8.89     10.76 o 
 -16   0   8     2183.56     2116.00     50.68 o 
 -14   0   8      596.04      601.91     21.06 o 
 -12   0   8     3015.57     2792.28     58.03 o 
 -10   0   8     2067.87     2063.01     39.47 o 
  -8   0   8    37083.65    48427.14    570.88 o 
  -6   0   8     4825.73     5557.47     76.50 o 
  -4   0   8     1845.41     2118.21     30.24 o 
  -2   0   8     2046.34     2387.10     48.21 o 
   0   0   8       22.16       16.35      2.57 o 
   2   0   8      123.17      303.45     11.07 o 
   4   0   8       78.78       82.07      8.74 o 
   6   0   8     3303.39     3324.24     69.96 o 
   8   0   8     2508.17     2630.46     63.81 o 
  10   0   8       25.71       35.80     10.03 o 
 -19   1   8       53.34       63.05     11.91 o 
 -17   1   8      121.91      113.76      8.55 o 
 -15   1   8       11.17       11.46      4.59 o 
 -13   1   8      828.78      705.40     15.75 o 
 -11   1   8       88.59      102.67      6.26 o 
  -9   1   8       32.35       45.16      5.47 o 
  -7   1   8       41.29       63.95      7.07 o 
  -5   1   8     1000.98     1076.64     21.37 o 
  -3   1   8      112.49      143.35      4.19 o 
  -1   1   8      683.36      733.42     12.38 o 
   1   1   8     1807.78     1883.30     17.54 o 
   3   1   8      357.25      389.18      8.87 o 
   5   1   8      837.58      776.39     24.55 o 
   7   1   8      150.13      130.16     11.49 o 
   9   1   8        3.34       11.29      5.65 o 
  11   1   8        6.59        9.59      9.62 o 
 -18   2   8        2.21        5.10      7.18 o 
 -16   2   8     1855.39     1768.13     32.49 o 
 -14   2   8     1126.61     1119.07     22.11 o 
 -12   2   8     2732.08     2725.54     25.25 o 
 -10   2   8       39.09       51.04      5.60 o 
  -8   2   8     8756.89     9123.39     56.46 o 
  -6   2   8       27.84       48.51      4.63 o 
  -4   2   8     1497.24     1633.54     13.24 o 
  -2   2   8     2791.09     3013.75     31.69 o 
   0   2   8     4600.52     4556.76     35.68 o 
   2   2   8      248.97      243.03     10.31 o 
   4   2   8      275.39      281.43      9.41 o 
   6   2   8      930.51      902.13     20.00 o 
   8   2   8     2079.12     2099.80     38.76 o 
  10   2   8       27.83       21.03      6.66 o 
 -17   3   8      118.47      116.07      8.79 o 
 -15   3   8       53.51       68.79      7.09 o 
 -13   3   8      901.59      751.92     11.05 o 
 -11   3   8       82.15       52.90      2.84 o 
  -9   3   8      187.24      132.04      3.45 o 
  -7   3   8      177.10      248.48      9.01 o 
  -5   3   8      238.16      266.95      4.98 o 
  -3   3   8       59.22       30.76      4.41 o 
  -1   3   8     1016.21      899.96     10.51 o 
   1   3   8        6.58       16.46      2.90 o 
   3   3   8       46.54       45.00      4.01 o 
   5   3   8      785.66      641.30     11.89 o 
   7   3   8      179.77      161.59      9.24 o 
   9   3   8        0.55       -2.24      4.75 o 
  11   3   8       19.98       26.26      7.44 o 
 -18   4   8        0.02        4.86      5.71 o 
 -16   4   8      868.16      883.12     21.25 o 
 -14   4   8      981.53      923.73     16.34 o 
 -12   4   8      956.75      968.06     13.17 o 
 -10   4   8        0.79        1.35      1.64 o 
  -8   4   8      396.75      437.24      6.53 o 
  -6   4   8       79.77       71.00      3.98 o 
  -4   4   8     2902.76     2973.81     25.91 o 
  -2   4   8     5459.89     5386.78     43.63 o 
   0   4   8     9982.68    10413.91     80.47 o 
   2   4   8      309.90      246.93      5.54 o 
   4   4   8      424.62      397.95      9.37 o 
   6   4   8      260.36      227.36      7.49 o 
   8   4   8      770.84      716.49     19.33 o 
  10   4   8      129.88      123.49     10.13 o 
 -17   5   8       48.23       45.14      7.82 o 
 -15   5   8        2.00       17.02      5.44 o 
 -13   5   8       21.09       26.24      3.38 o 
 -11   5   8      461.06      383.39      8.91 o 
  -9   5   8      645.64      642.24     10.77 o 
  -7   5   8       31.05       33.45      2.58 o 
  -5   5   8      340.02      327.22      7.30 o 
  -3   5   8        9.53       14.44      3.01 o 
  -1   5   8        1.99        1.35      3.14 o 
   1   5   8     1870.99     1745.37     26.12 o 
   3   5   8     1139.82     1018.53     13.30 o 
   5   5   8        5.38        4.74      3.04 o 
   7   5   8        4.16        7.33      4.64 o 
   9   5   8        1.67        1.78      7.26 o 
 -16   6   8      245.50      264.82     22.75 o 
 -14   6   8      241.28      236.12     10.09 o 
 -12   6   8       70.11       63.62      4.02 o 
 -10   6   8     1448.32     1359.91     17.55 o 
  -8   6   8     1839.39     1923.27     33.24 o 
  -6   6   8      999.45     1027.12     13.05 o 
  -4   6   8     2171.75     2179.21     22.69 o 
  -2   6   8     1709.23     1648.80     18.95 o 
   0   6   8     4377.54     4265.01     40.90 o 
   2   6   8        0.26        3.69      2.75 o 
   4   6   8        4.61        5.17      4.04 o 
   6   6   8      806.05      807.14     18.59 o 
   8   6   8      450.89      488.97     31.16 o 
 -15   7   8       44.42       51.34      9.66 o 
 -13   7   8      122.07      126.61      7.71 o 
 -11   7   8      208.03      233.23      7.85 o 
  -9   7   8       25.20       61.57      9.74 o 
  -7   7   8      243.56      197.85      8.14 o 
  -5   7   8       26.96       30.19      3.31 o 
  -3   7   8      248.80      244.27      7.92 o 
  -1   7   8       59.33       66.49      4.83 o 
   1   7   8        3.30        0.27      2.70 o 
   3   7   8      244.54      251.67     10.54 o 
   5   7   8        0.02       -1.67      3.93 o 
   7   7   8       47.26       60.25      9.10 o 
 -14   8   8      105.64      110.34     14.64 o 
 -12   8   8       63.51       45.33      7.15 o 
 -10   8   8      568.50      498.09     14.05 o 
  -8   8   8     1594.40     1620.53     29.91 o 
  -6   8   8      344.51      333.62     11.59 o 
  -4   8   8      201.59      187.32      9.09 o 
  -2   8   8       75.91       92.89      5.70 o 
   0   8   8     1669.53     1524.20     23.67 o 
   2   8   8       98.46      102.40      6.25 o 
   4   8   8       19.77       30.33      5.65 o 
   6   8   8      467.03      517.65     17.33 o 
 -11   9   8      513.90      526.25     19.45 o 
  -9   9   8      117.13      118.61      8.24 o 
  -7   9   8        0.13        5.38      4.66 o 
  -5   9   8      255.38      314.20     12.36 o 
  -3   9   8        0.13        4.41      4.21 o 
  -1   9   8      131.63      135.72     15.11 o 
   1   9   8       26.53       34.00      6.13 o 
   3   9   8      107.83       97.78     10.57 o 
  -8  10   8      267.15      272.25     12.27 o 
  -6  10   8        2.14        7.61      4.74 o 
  -4  10   8      103.03       92.15      8.39 o 
  -2  10   8      107.93       95.02      8.57 o 
   0  10   8      621.92      600.54     18.66 o 
 -19   1   9      737.13      671.77     29.49 o 
 -17   1   9      566.76      629.14     21.95 o 
 -15   1   9      860.73      791.65     18.57 o 
 -13   1   9      445.53      354.40     10.81 o 
 -11   1   9     5976.04     5964.66     71.03 o 
  -9   1   9     2236.12     2241.68     30.28 o 
  -7   1   9      612.50      520.27     10.43 o 
  -5   1   9     2006.01     1995.29     16.38 o 
  -3   1   9        1.62        2.72      1.98 o 
  -1   1   9     4130.67     4075.13     32.62 o 
   1   1   9      404.69      419.67      7.03 o 
   3   1   9      995.07      906.70     14.09 o 
   5   1   9     4493.07     4812.25     66.04 o 
   7   1   9        0.18        3.59      4.27 o 
   9   1   9      162.08      232.66     12.56 o 
 -18   2   9      121.44      163.22     12.60 o 
 -16   2   9        2.06       25.76     11.96 o 
 -14   2   9       91.97       64.28      7.47 o 
 -12   2   9      111.12      110.66      7.16 o 
 -10   2   9       35.81       30.73      4.53 o 
  -8   2   9      917.49      922.49     38.63 o 
  -6   2   9     1072.27     1061.59      9.68 o 
  -4   2   9       96.98       95.44      4.74 o 
  -2   2   9       86.62       63.05      5.76 o 
   0   2   9       62.96       91.51      7.79 o 
   2   2   9     5117.28     4815.54     44.13 o 
   4   2   9       20.56       47.65     10.54 o 
   6   2   9      419.29      382.89     13.18 o 
   8   2   9       26.40       47.19      7.24 o 
  10   2   9        7.04       25.53      7.14 o 
 -17   3   9      385.37      385.21     13.47 o 
 -15   3   9      652.19      636.68     17.02 o 
 -13   3   9      231.54      229.22      9.59 o 
 -11   3   9     1676.27     1713.36     27.42 o 
  -9   3   9       13.89       10.75      2.11 o 
  -7   3   9     2301.85     2363.77     19.74 o 
  -5   3   9      122.99      106.67      6.06 o 
  -3   3   9     5349.89     5870.92     61.05 o 
  -1   3   9        5.56       13.08      4.69 o 
   1   3   9      692.92      653.57      9.55 o 
   3   3   9       33.18       38.70      3.90 o 
   5   3   9     1715.79     1797.86     28.65 o 
   7   3   9      231.61      185.45      9.86 o 
   9   3   9       19.09       35.28      7.37 o 
 -18   4   9        3.14       19.01      6.93 o 
 -16   4   9        5.93        2.93      4.35 o 
 -14   4   9        5.28       10.26      6.71 o 
 -12   4   9      144.11      134.97      7.76 o 
 -10   4   9        2.02       10.83      2.55 o 
  -8   4   9       85.43       93.35      5.42 o 
  -6   4   9     1450.26     1497.69     16.43 o 
  -4   4   9      347.51      350.42     13.65 o 
  -2   4   9     2676.49     2499.05     24.78 o 
   0   4   9      245.63      222.46      7.73 o 
   2   4   9      676.06      571.90      9.39 o 
   4   4   9       75.91       78.83      5.09 o 
   6   4   9      344.20      335.33     12.16 o 
   8   4   9      226.28      251.52     12.06 o 
 -17   5   9      215.64      198.68     12.66 o 
 -15   5   9      544.89      571.94     16.39 o 
 -13   5   9      242.13      241.04     10.07 o 
 -11   5   9     1135.63     1142.12     14.89 o 
  -9   5   9      400.81      365.55     12.88 o 
  -7   5   9      477.67      511.35     17.30 o 
  -5   5   9     1678.83     1602.13     17.68 o 
  -3   5   9     7535.10     8327.52     69.81 o 
  -1   5   9      275.23      253.21      6.21 o 
   1   5   9     1462.68     1340.56     17.06 o 
   3   5   9      767.10      715.06     15.69 o 
   5   5   9     1749.08     1779.28     27.26 o 
   7   5   9      149.55      164.84      9.64 o 
   9   5   9       25.31       20.40      8.14 o 
 -16   6   9       41.19       81.97     23.84 o 
 -14   6   9      125.49      124.34      8.87 o 
 -12   6   9       30.74       43.77      8.61 o 
 -10   6   9       76.29       72.62      3.76 o 
  -8   6   9       72.52       64.66      3.69 o 
  -6   6   9      630.71      595.55      9.52 o 
  -4   6   9       13.51       19.61      2.72 o 
  -2   6   9      810.63      834.53     12.34 o 
   0   6   9      250.58      196.40      6.33 o 
   2   6   9       20.78       42.18      4.59 o 
   4   6   9       39.81       57.94      8.21 o 
   6   6   9       19.19       30.26      7.73 o 
   8   6   9      107.00      120.50     12.33 o 
 -15   7   9      234.06      207.27     20.01 o 
 -13   7   9      152.96      149.84     10.38 o 
 -11   7   9     1269.38     1204.68     17.81 o 
  -9   7   9      458.72      456.93      8.80 o 
  -7   7   9       26.01       46.27      3.56 o 
  -5   7   9     1028.08     1053.17     14.60 o 
  -3   7   9     4985.78     4921.55     57.05 o 
  -1   7   9      286.16      294.56      8.59 o 
   1   7   9      176.55      153.63      6.42 o 
   3   7   9     1600.40     1612.71     30.76 o 
   5   7   9     1907.65     1965.68     37.67 o 
 -14   8   9       95.23      113.23     13.55 o 
 -12   8   9      172.97      171.38     15.32 o 
 -10   8   9       15.05       24.30      6.99 o 
  -8   8   9      277.24      273.69      9.98 o 
  -6   8   9        0.17        3.66      3.78 o 
  -4   8   9        0.17        4.92      4.00 o 
  -2   8   9       34.63       32.37      4.29 o 
   0   8   9      105.15      134.53      6.80 o 
   2   8   9       32.29       35.96      5.67 o 
   4   8   9       75.78       79.08     10.80 o 
 -11   9   9      614.41      634.41     30.15 o 
  -9   9   9       12.22       17.19      5.05 o 
  -7   9   9      455.25      460.45     14.32 o 
  -5   9   9       42.83       77.66      7.32 o 
  -3   9   9     1596.25     1475.25     30.35 o 
  -1   9   9       61.93       76.43      8.35 o 
   1   9   9       76.41       85.86     12.42 o 
   3   9   9      346.44      361.44     17.43 o 
  -8  10   9      163.17      143.12     15.56 o 
  -6  10   9        0.53       -0.54      4.39 o 
  -4  10   9      163.79      177.60     15.05 o 
  -2  10   9       30.92       41.58      7.08 o 
   0  10   9       39.98       45.28      9.11 o 
 -18   0  10       50.49       37.04     14.16 o 
 -16   0  10      677.50      553.53     22.48 o 
 -14   0  10      337.63      301.70     15.78 o 
 -12   0  10      303.77      270.84     16.79 o 
 -10   0  10     4199.99     3987.94     73.01 o 
  -8   0  10     3445.42     3535.04     62.71 o 
  -6   0  10    13164.86    14105.61    194.12 o 
  -4   0  10     2691.46     2573.34     28.80 o 
  -2   0  10      593.31      560.49     15.23 o 
   0   0  10     2289.33     2422.08     33.30 o 
   2   0  10     3527.27     3730.00     82.76 o 
   4   0  10      929.33      890.56     33.01 o 
   6   0  10      527.82      445.11     20.77 o 
   8   0  10      518.25      532.42     25.13 o 
 -19   1  10       79.01       93.68     12.75 o 
 -17   1  10       92.66       72.89      7.63 o 
 -15   1  10      167.64      171.22     11.44 o 
 -13   1  10        0.50        0.10      3.24 o 
 -11   1  10       91.84      111.82      6.99 o 
  -9   1  10      224.11      217.70      9.89 o 
  -7   1  10      137.45      102.47      5.76 o 
  -5   1  10        1.56       25.25      9.55 o 
  -3   1  10     1094.47     1176.81     19.23 o 
  -1   1  10        4.57        9.33      2.23 o 
   1   1  10      230.79      249.88      5.75 o 
   3   1  10      159.95      138.76      5.51 o 
   5   1  10        0.63        5.85      9.56 o 
   7   1  10        7.09       36.85     19.42 o 
   9   1  10       69.40       75.84      9.08 o 
 -18   2  10      249.16      216.31     11.33 o 
 -16   2  10      314.46      300.22     11.85 o 
 -14   2  10     1119.48     1126.56     23.40 o 
 -12   2  10      638.14      600.16     15.21 o 
 -10   2  10     1825.97     1684.64     27.24 o 
  -8   2  10       83.66       67.61      5.39 o 
  -6   2  10     6630.11     6408.42     78.45 o 
  -4   2  10       26.80       27.18      2.13 o 
  -2   2  10       44.94       44.01      3.23 o 
   0   2  10      533.11      508.02     13.56 o 
   2   2  10     3570.63     3680.15     36.67 o 
   4   2  10     1296.02     1229.47     24.90 o 
   6   2  10        6.22        5.84      4.60 o 
   8   2  10      363.79      401.95     15.39 o 
 -17   3  10        4.20        5.24      7.59 o 
 -15   3  10        8.77       55.50     13.91 o 
 -13   3  10       21.97       32.23      5.52 o 
 -11   3  10      179.90      186.48      8.33 o 
  -9   3  10      226.22      215.51      8.37 o 
  -7   3  10        1.01       30.66     12.90 o 
  -5   3  10       22.89       84.92     20.31 o 
  -3   3  10      243.79      303.25      8.67 o 
  -1   3  10       80.25       77.02     10.98 o 
   1   3  10     1145.72     1110.30     14.08 o 
   3   3  10     1298.71     1307.73     19.78 o 
   5   3  10        0.22        2.31      3.85 o 
   7   3  10        4.89        8.22      5.45 o 
   9   3  10      287.02      241.41     13.51 o 
 -18   4  10      414.55      385.13     17.65 o 
 -16   4  10       11.65       25.91      5.86 o 
 -14   4  10     1646.73     1723.98     32.05 o 
 -12   4  10     1095.62     1039.72     21.53 o 
 -10   4  10       78.06      114.24     16.58 o 
  -8   4  10       19.45       42.05      4.72 o 
  -6   4  10     2646.68     3005.89     50.86 o 
  -4   4  10      360.78      355.95      9.39 o 
  -2   4  10     2532.47     2395.02     25.06 o 
   0   4  10      331.09      344.53      7.40 o 
   2   4  10     3972.75     4031.95     48.12 o 
   4   4  10      141.44      134.23      6.35 o 
   6   4  10      410.23      376.01     13.95 o 
   8   4  10      477.11      525.99     17.86 o 
 -17   5  10      275.79      263.79     12.93 o 
 -15   5  10      427.16      431.26     14.68 o 
 -13   5  10       30.66       25.11      5.43 o 
 -11   5  10       74.98       76.94      6.22 o 
  -9   5  10       19.56       29.23      4.73 o 
  -7   5  10        0.87        1.11      1.78 o 
  -5   5  10       18.60       31.78      2.90 o 
  -3   5  10      503.88      434.13     12.87 o 
  -1   5  10       37.35       55.86      8.69 o 
   1   5  10      573.76      504.59      9.41 o 
   3   5  10      551.98      493.48     11.51 o 
   5   5  10       14.56       24.94      5.75 o 
   7   5  10        5.64       -2.00      5.89 o 
 -16   6  10       11.66        8.68      6.59 o 
 -14   6  10      933.88      931.87     22.48 o 
 -12   6  10      402.28      376.75     12.00 o 
 -10   6  10       23.64       20.73      7.22 o 
  -8   6  10      693.17      570.02     13.53 o 
  -6   6  10     3699.31     4157.65     41.92 o 
  -4   6  10      233.45      184.88      5.62 o 
  -2   6  10     1539.62     1519.91     19.25 o 
   0   6  10      795.66      791.04     17.57 o 
   2   6  10     3605.15     3713.14     47.95 o 
   4   6  10      109.84       82.76      7.06 o 
   6   6  10      203.56      221.48     14.30 o 
 -15   7  10       99.96      130.37     11.42 o 
 -13   7  10       36.61       45.04      7.49 o 
 -11   7  10       77.41       55.40      5.45 o 
  -9   7  10      181.19      173.54      6.00 o 
  -7   7  10      163.88      155.65      5.30 o 
  -5   7  10      265.63      282.73      6.98 o 
  -3   7  10       15.10       27.88      4.10 o 
  -1   7  10       82.29       95.54     20.30 o 
   1   7  10       32.57       24.37      5.42 o 
   3   7  10        1.84       13.84      5.89 o 
   5   7  10        4.52       -3.28      7.66 o 
 -12   8  10        2.83       42.74     25.73 o 
 -10   8  10      333.38      298.74     19.58 o 
  -8   8  10       88.97       91.45      6.36 o 
  -6   8  10     2230.93     2204.21     37.77 o 
  -4   8  10       51.40       37.95      5.58 o 
  -2   8  10       39.38       32.15      4.62 o 
   0   8  10      368.71      344.87     10.27 o 
   2   8  10     1267.17     1271.66     28.48 o 
   4   8  10       20.18       37.67     10.43 o 
 -11   9  10       52.18       40.56     11.46 o 
  -9   9  10       99.63       86.48     13.37 o 
  -7   9  10       65.82       87.66      7.85 o 
  -5   9  10      339.89      351.75     13.27 o 
  -3   9  10        0.63       12.15      5.64 o 
  -1   9  10       51.62       74.37      7.14 o 
   1   9  10        4.67       11.64     10.79 o 
  -6  10  10      269.51      236.52     18.56 o 
  -4  10  10        8.67       26.25      6.33 o 
 -19   1  11       36.71       22.09      7.69 o 
 -17   1  11      920.48      812.12     21.49 o 
 -15   1  11      192.59      222.67     10.58 o 
 -13   1  11     3929.03     3814.13    101.30 o 
 -11   1  11      483.24      475.25     13.37 o 
  -9   1  11    18611.13    21572.89    226.02 o 
  -7   1  11      207.09      158.34      7.52 o 
  -5   1  11      323.22      364.03      6.59 o 
  -3   1  11     1620.85     1702.67     17.39 o 
  -1   1  11     4128.53     4346.29    106.81 o 
   1   1  11     2091.15     2149.53     24.45 o 
   3   1  11      101.10      106.47      7.13 o 
   5   1  11     1919.06     1879.66     34.97 o 
   7   1  11     1292.71     1229.78     28.87 o 
 -18   2  11       93.81       81.50      8.80 o 
 -16   2  11       11.47        5.58      4.80 o 
 -14   2  11        5.22       10.14      5.03 o 
 -12   2  11      246.45      230.32     10.02 o 
 -10   2  11       37.66       38.45      5.25 o 
  -8   2  11      747.30      696.64     19.62 o 
  -6   2  11      274.60      359.19     44.39 o 
  -4   2  11     6092.78     6050.64     48.80 o 
  -2   2  11       31.07       46.24      3.80 o 
   0   2  11      393.42      341.28      7.40 o 
   2   2  11        3.71       -1.46      2.80 o 
   4   2  11      232.24      230.15     12.85 o 
   6   2  11      132.65      116.14      8.98 o 
   8   2  11        4.33        3.72      5.41 o 
 -17   3  11     1063.35     1115.26     27.13 o 
 -15   3  11      686.54      678.43     21.37 o 
 -13   3  11      127.06      167.65      9.98 o 
 -11   3  11      224.19      233.63     12.52 o 
  -9   3  11     5078.74     5427.50     70.12 o 
  -7   3  11     1496.45     1355.20     23.50 o 
  -5   3  11     1148.51     1126.71     20.51 o 
  -3   3  11      522.59      534.01     12.32 o 
  -1   3  11     6135.22     6206.27     64.26 o 
   1   3  11      236.45      255.15      6.88 o 
   3   3  11      106.43      102.58      5.73 o 
   5   3  11      182.99      234.03     11.13 o 
   7   3  11      265.09      227.24     12.50 o 
 -16   4  11       53.22       62.47      7.80 o 
 -14   4  11      155.98      126.30      8.99 o 
 -12   4  11      469.57      409.13     13.27 o 
 -10   4  11        0.78       29.46     28.34 o 
  -8   4  11      299.08      255.26      9.26 o 
  -6   4  11     1021.06      959.83     12.48 o 
  -4   4  11      941.52      822.74     16.57 o 
  -2   4  11     2153.97     2000.53     23.07 o 
   0   4  11      336.97      301.49      7.21 o 
   2   4  11       71.58       49.10      5.02 o 
   4   4  11        9.01       23.96      5.32 o 
   6   4  11      154.71      137.83      9.85 o 
 -17   5  11      856.07      972.65     25.38 o 
 -15   5  11      402.60      392.55     14.94 o 
 -13   5  11       70.82       96.51     10.27 o 
 -11   5  11      182.03      158.59      8.56 o 
  -9   5  11      529.06      552.43     14.17 o 
  -7   5  11      232.67      220.81      5.76 o 
  -5   5  11      519.45      489.84     12.30 o 
  -3   5  11      730.99      734.98     11.69 o 
  -1   5  11     3112.87     3007.48     33.75 o 
   1   5  11       84.12       79.38      5.57 o 
   3   5  11      221.87      215.71      7.98 o 
   5   5  11      356.34      412.69     14.48 o 
 -16   6  11        1.37        0.14      5.46 o 
 -14   6  11        0.33        4.58      4.18 o 
 -12   6  11        5.02       -0.73      3.51 o 
 -10   6  11        2.36       17.53      4.83 o 
  -8   6  11        1.99        0.28      1.70 o 
  -6   6  11      123.91      106.56      4.51 o 
  -4   6  11      207.49      220.34      6.88 o 
  -2   6  11     1011.57      912.49     14.34 o 
   0   6  11       36.66       42.20      4.48 o 
   2   6  11       67.95       96.51      8.35 o 
   4   6  11       30.78       32.33     10.87 o 
 -13   7  11      333.65      297.80     14.98 o 
 -11   7  11       16.88       12.09      4.72 o 
  -9   7  11      463.20      551.83     24.77 o 
  -7   7  11      786.45      738.26     12.28 o 
  -5   7  11        2.67       12.49      5.02 o 
  -3   7  11      300.40      319.09      9.47 o 
  -1   7  11     1281.39     1189.17     24.62 o 
   1   7  11        2.20       -0.06      3.58 o 
   3   7  11      158.35      185.37     10.35 o 
 -12   8  11       76.38       86.25     14.12 o 
 -10   8  11       81.82       84.87     13.40 o 
  -8   8  11      206.30      239.15     17.32 o 
  -6   8  11      259.33      283.53     11.28 o 
  -4   8  11        0.31        7.54      4.52 o 
  -2   8  11        5.53       17.33      4.28 o 
   0   8  11      185.66      152.81      9.27 o 
   2   8  11       23.40       14.09      6.81 o 
  -9   9  11      545.57      611.38     30.69 o 
  -7   9  11       12.09        1.29      7.13 o 
  -5   9  11       94.00       84.59      8.03 o 
  -3   9  11      109.58      120.54      8.43 o 
  -1   9  11      640.56      641.67     23.20 o 
 -18   0  12      246.80      251.74     22.87 o 
 -16   0  12      457.38      394.60     19.95 o 
 -14   0  12       14.28       20.09      6.99 o 
 -12   0  12     4600.71     4733.98     94.50 o 
 -10   0  12      122.06      163.09     12.34 o 
  -8   0  12     2454.42     2400.22     50.70 o 
  -6   0  12       75.15       91.01      9.11 o 
  -4   0  12     6579.36     7170.63     80.93 o 
  -2   0  12       15.05      145.28     54.63 o 
   0   0  12      886.04      929.09     18.44 o 
   2   0  12     1786.86     1722.18     51.36 o 
   4   0  12     1897.02     1976.40     51.97 o 
   6   0  12      121.83      150.84     14.77 o 
 -17   1  12        0.05        1.05      4.41 o 
 -15   1  12       57.32       49.09      6.58 o 
 -13   1  12       67.32       66.81     11.45 o 
 -11   1  12        0.07        2.96      4.13 o 
  -9   1  12        0.74        5.63      6.22 o 
  -7   1  12      367.21      364.44     11.16 o 
  -5   1  12      951.31      923.75     18.39 o 
  -3   1  12       98.76       89.27      3.65 o 
  -1   1  12       33.63       35.82      3.26 o 
   1   1  12       50.13       49.86      5.04 o 
   3   1  12       33.08       46.42      7.56 o 
   5   1  12       40.68       42.19      7.00 o 
   7   1  12       61.95       51.18      8.21 o 
 -18   2  12      103.39      104.12     13.01 o 
 -16   2  12      203.62      189.39     10.71 o 
 -14   2  12      120.56      135.44      9.11 o 
 -12   2  12     4945.84     5287.28     75.67 o 
 -10   2  12       32.66       30.94      5.67 o 
  -8   2  12      469.67      464.79     15.36 o 
  -6   2  12       21.88       24.49      4.74 o 
  -4   2  12     6906.66     7253.21     66.67 o 
  -2   2  12        1.28       11.14      4.19 o 
   0   2  12      329.73      323.86      7.39 o 
   2   2  12      903.66      898.07     16.28 o 
   4   2  12     1024.98     1003.96     26.43 o 
   6   2  12       28.71       25.51      6.40 o 
 -17   3  12       58.12       63.12      8.39 o 
 -15   3  12       88.79      112.08     21.07 o 
 -13   3  12       14.03       23.52      7.53 o 
 -11   3  12       53.31       76.99      7.03 o 
  -9   3  12      269.69      318.52     11.16 o 
  -7   3  12      617.67      635.15     17.81 o 
  -5   3  12      232.70      234.14     13.18 o 
  -3   3  12       17.52       18.99      6.57 o 
  -1   3  12       71.10       99.23     12.90 o 
   1   3  12      197.72      137.07      8.08 o 
   3   3  12       55.66       68.75      7.05 o 
   5   3  12       32.98       36.11      6.80 o 
 -16   4  12      236.28      282.21     13.53 o 
 -14   4  12      237.77      280.25     11.97 o 
 -12   4  12     1672.49     1635.32     31.62 o 
 -10   4  12      110.94      102.70      7.31 o 
  -8   4  12        4.65        8.46      4.22 o 
  -6   4  12      546.58      469.52     10.73 o 
  -4   4  12     3853.32     3844.17     55.60 o 
  -2   4  12       12.27       15.36      2.96 o 
   0   4  12      104.33       89.01      5.60 o 
   2   4  12      419.74      446.58     11.86 o 
   4   4  12      659.95      641.58     18.21 o 
   6   4  12      351.10      371.69     15.71 o 
 -15   5  12        0.28        1.41      4.61 o 
 -13   5  12      393.38      409.21     14.23 o 
 -11   5  12       53.41       69.24      8.48 o 
  -9   5  12      147.48      161.80     15.86 o 
  -7   5  12       14.17       13.45      4.28 o 
  -5   5  12      265.18      305.17      8.13 o 
  -3   5  12        4.40        2.32      2.44 o 
  -1   5  12      234.92      215.91      9.56 o 
   1   5  12      120.21      104.07      6.36 o 
   3   5  12        2.24        4.17      4.54 o 
   5   5  12        2.23        4.12      5.76 o 
 -14   6  12       46.07       65.03      7.71 o 
 -12   6  12      153.01      125.95      8.60 o 
 -10   6  12       94.69       99.27      7.51 o 
  -8   6  12        1.67        5.47      3.50 o 
  -6   6  12      914.70      953.81     14.57 o 
  -4   6  12     1295.44     1176.44     17.69 o 
  -2   6  12      237.62      228.75      6.99 o 
   0   6  12      118.50      108.76      6.11 o 
   2   6  12      405.97      431.39     14.23 o 
   4   6  12     1130.28     1142.72     33.54 o 
 -13   7  12      138.13      135.35     12.63 o 
 -11   7  12       28.25       37.43      7.38 o 
  -9   7  12      106.55      125.01      8.50 o 
  -7   7  12      162.13      195.99     11.03 o 
  -5   7  12       13.18       11.44      4.05 o 
  -3   7  12      492.90      499.31     12.82 o 
  -1   7  12       21.20       32.18      5.84 o 
   1   7  12        1.27       10.16      6.65 o 
 -12   8  12      683.51      673.55     50.40 o 
 -10   8  12        0.32        2.11     11.46 o 
  -8   8  12      142.27      171.59     16.34 o 
  -6   8  12       86.13      115.93     13.95 o 
  -4   8  12      766.95      725.22     18.39 o 
  -2   8  12      136.71      143.42     10.60 o 
   0   8  12       24.04       52.71      8.51 o 
  -7   9  12       25.91       39.40     10.42 o 
  -5   9  12      133.35      116.30     14.17 o 
 -17   1  13        5.61       -1.25      4.66 o 
 -15   1  13      564.86      570.16     17.62 o 
 -13   1  13       90.93       83.04      7.60 o 
 -11   1  13     1435.60     1345.59     26.16 o 
  -9   1  13       45.86       49.10      6.25 o 
  -7   1  13     4932.87     5116.39     68.81 o 
  -5   1  13      119.16      125.38      7.33 o 
  -3   1  13      654.62      637.42      9.96 o 
  -1   1  13      857.69      866.06     16.21 o 
   1   1  13     1031.55     1105.65     45.86 o 
   3   1  13       47.21       29.80      5.96 o 
   5   1  13       46.92       67.82      7.86 o 
 -18   2  13      101.61       96.32      9.10 o 
 -16   2  13        7.42       43.85     17.63 o 
 -14   2  13      596.89      611.41     18.38 o 
 -12   2  13      109.00      102.66      8.99 o 
 -10   2  13      236.95      196.94      9.82 o 
  -8   2  13       55.99       56.55      6.44 o 
  -6   2  13      314.17      288.46     10.85 o 
  -4   2  13        5.44       17.67      7.08 o 
  -2   2  13      105.25       88.85      6.42 o 
   0   2  13      393.21      404.20      9.14 o 
   2   2  13      739.41      717.03     17.88 o 
   4   2  13       26.06       29.22      6.38 o 
 -17   3  13       12.29       22.41      6.85 o 
 -15   3  13     1537.69     1528.40     33.27 o 
 -13   3  13      429.97      376.38     14.21 o 
 -11   3  13      100.37      111.83      8.34 o 
  -9   3  13      396.46      378.77     12.80 o 
  -7   3  13     5455.27     5576.73     75.54 o 
  -5   3  13       59.15       54.61      6.01 o 
  -3   3  13      329.03      313.98     11.39 o 
  -1   3  13      982.02      966.70     14.85 o 
   1   3  13     1997.43     1929.18     29.53 o 
   3   3  13       10.54       10.49      5.59 o 
   5   3  13      110.77       86.15      8.66 o 
 -16   4  13      384.52      426.30     17.00 o 
 -14   4  13      439.98      504.86     19.88 o 
 -12   4  13        8.35        1.13      5.61 o 
 -10   4  13       37.58       25.54      5.65 o 
  -8   4  13       56.22       44.51      6.11 o 
  -6   4  13        7.45        6.81      4.21 o 
  -4   4  13      361.50      316.03      8.38 o 
  -2   4  13      229.61      256.01      7.14 o 
   0   4  13        4.78        5.19      4.47 o 
   2   4  13      185.08      154.57      9.25 o 
   4   4  13        0.04       -0.51      4.63 o 
 -15   5  13     1277.89     1174.66     29.31 o 
 -13   5  13       62.75       68.06      7.72 o 
 -11   5  13       71.36       67.27      7.17 o 
  -9   5  13      557.39      484.75     14.81 o 
  -7   5  13     2264.80     2356.90     39.54 o 
  -5   5  13      158.10      183.57      8.94 o 
  -3   5  13      263.44      231.06      7.33 o 
  -1   5  13      389.54      384.79     10.45 o 
   1   5  13     1169.18     1172.92     21.89 o 
   3   5  13       21.30       37.21      9.59 o 
 -14   6  13       74.35      112.54      8.99 o 
 -12   6  13        0.31        1.20      4.83 o 
 -10   6  13       65.34       73.58      6.89 o 
  -8   6  13       42.43       29.03      5.51 o 
  -6   6  13      341.27      369.69     12.03 o 
  -4   6  13        4.56       -1.67      2.87 o 
  -2   6  13      220.62      221.21      7.31 o 
   0   6  13      112.14       87.64      7.68 o 
   2   6  13        2.08        5.08      5.84 o 
 -13   7  13       41.97       43.46     27.62 o 
 -11   7  13      751.21      757.19     33.73 o 
  -9   7  13        5.98        2.62      4.95 o 
  -7   7  13      929.66     1021.17     27.71 o 
  -5   7  13      136.25      130.93      9.80 o 
  -3   7  13       12.78        8.68      4.70 o 
  -1   7  13      348.74      322.03     14.92 o 
 -10   8  13       20.66       20.49      9.05 o 
  -8   8  13      168.44      236.02     18.73 o 
  -6   8  13      425.11      439.73     23.69 o 
  -4   8  13       65.18       56.16     10.84 o 
  -2   8  13       32.81       34.63     15.44 o 
 -18   0  14      553.92      548.39     26.27 o 
 -16   0  14       52.57       97.20     15.80 o 
 -14   0  14      696.92      695.29     28.76 o 
 -12   0  14       83.03      151.87     33.25 o 
 -10   0  14     2029.80     1876.68     54.15 o 
  -8   0  14      295.42      287.43     16.34 o 
  -6   0  14      508.45      489.73     20.14 o 
  -4   0  14      944.70      820.12     26.18 o 
  -2   0  14     1979.64     2084.69     49.32 o 
   0   0  14     1914.05     1990.98     46.61 o 
   2   0  14      521.64      576.43     25.11 o 
   4   0  14      632.86      568.12     30.60 o 
 -17   1  14        3.79       -4.25      5.98 o 
 -15   1  14       96.30      105.74      9.29 o 
 -13   1  14       49.81       43.77      6.69 o 
 -11   1  14       80.73       81.17      7.91 o 
  -9   1  14      400.24      372.13     12.88 o 
  -7   1  14       29.37       41.43      6.23 o 
  -5   1  14      240.49      226.07      9.89 o 
  -3   1  14       76.79       92.94      7.19 o 
  -1   1  14      183.92      196.18      6.42 o 
   1   1  14       18.62       17.26      5.18 o 
   3   1  14        3.31        6.19      5.54 o 
 -16   2  14       23.36       29.00      7.16 o 
 -14   2  14       74.54      104.13      9.05 o 
 -12   2  14      352.76      398.78     14.43 o 
 -10   2  14     4015.82     3940.07     60.90 o 
  -8   2  14      124.00       96.11     10.38 o 
  -6   2  14      285.46      279.67     10.69 o 
  -4   2  14      892.56      894.54     19.28 o 
  -2   2  14     2802.21     2871.25     47.05 o 
   0   2  14       48.38       61.98      5.24 o 
   2   2  14       92.06      121.72      8.98 o 
   4   2  14     1042.56     1054.45     26.60 o 
 -17   3  14       47.97       57.87      8.87 o 
 -15   3  14       76.01      101.50     12.87 o 
 -13   3  14       27.67       45.40      7.40 o 
 -11   3  14      279.89      244.09     11.54 o 
  -9   3  14      119.07      130.52      8.81 o 
  -7   3  14       33.01       50.21      8.96 o 
  -5   3  14      412.51      357.83     12.19 o 
  -3   3  14        4.08        4.37      4.12 o 
  -1   3  14      130.47      121.12      6.86 o 
   1   3  14       40.23       33.66      5.65 o 
   3   3  14        9.14        9.30      5.23 o 
 -16   4  14       25.70       74.86     15.98 o 
 -14   4  14       65.31       78.42      8.46 o 
 -12   4  14      296.13      306.47     13.15 o 
 -10   4  14     2957.20     2975.18     50.90 o 
  -8   4  14        1.78        1.68      4.17 o 
  -6   4  14      230.29      220.26     12.66 o 
  -4   4  14      467.82      488.36     13.97 o 
  -2   4  14     1795.35     1691.34     23.72 o 
   0   4  14      415.60      337.07     21.22 o 
   2   4  14       50.29       70.03      7.94 o 
 -15   5  14        2.15        0.16      4.45 o 
 -13   5  14        0.64        8.23      5.75 o 
 -11   5  14       59.21       68.50      8.17 o 
  -9   5  14      309.30      259.96     13.31 o 
  -7   5  14       86.74      122.92      8.08 o 
  -5   5  14        0.82       17.97      6.35 o 
  -3   5  14      220.54      181.59      9.29 o 
  -1   5  14       24.03       32.01      6.18 o 
   1   5  14        1.10       -6.21      6.91 o 
 -14   6  14      559.66      541.43     22.53 o 
 -12   6  14       17.91       22.61      6.21 o 
 -10   6  14      711.00      739.63     19.63 o 
  -8   6  14        1.49        0.51      3.61 o 
  -6   6  14      125.98      104.23      7.49 o 
  -4   6  14      187.74      192.88     12.82 o 
  -2   6  14      418.19      399.67     19.36 o 
   0   6  14        3.65       -0.07      5.68 o 
 -11   7  14       55.97       87.29     18.61 o 
  -9   7  14      183.97      166.78     17.06 o 
  -7   7  14       28.53       57.58     10.09 o 
  -5   7  14      133.63      172.48     11.71 o 
  -3   7  14        7.19       -6.44      6.44 o 
 -17   1  15       47.22       68.69      9.15 o 
 -15   1  15      125.85      152.05     10.79 o 
 -13   1  15     2211.67     2200.77     42.33 o 
 -11   1  15       91.24       87.19      9.87 o 
  -9   1  15      765.47      772.65     19.98 o 
  -7   1  15      354.28      283.93     11.70 o 
  -5   1  15     3904.58     4264.14     63.27 o 
  -3   1  15      609.95      699.21     17.55 o 
  -1   1  15     1624.85     1671.95     49.27 o 
   1   1  15     1918.44     2133.74     63.93 o 
   3   1  15      217.44      223.75     19.23 o 
 -16   2  15       32.53       46.57      8.26 o 
 -14   2  15      148.30      120.22      9.80 o 
 -12   2  15        6.85        7.71      5.04 o 
 -10   2  15       58.58       98.62      8.52 o 
  -8   2  15      111.72      138.42      9.26 o 
  -6   2  15       21.07       31.68      8.27 o 
  -4   2  15      328.77      291.36     14.67 o 
  -2   2  15       61.30       82.13      7.44 o 
   0   2  15        5.58       12.17      9.36 o 
   2   2  15       26.49       40.40     11.49 o 
 -15   3  15        2.48        8.84      5.92 o 
 -13   3  15     1870.02     1841.58     38.74 o 
 -11   3  15        9.80       14.05      5.73 o 
  -9   3  15       77.84       85.77      8.23 o 
  -7   3  15      915.56      939.68     22.49 o 
  -5   3  15     2403.53     2377.22     40.73 o 
  -3   3  15       31.06       31.59      5.21 o 
  -1   3  15      167.58      185.32     14.70 o 
   1   3  15     1923.34     1987.49     70.82 o 
 -14   4  15      296.06      247.19     12.62 o 
 -12   4  15      226.51      216.85     11.30 o 
 -10   4  15       10.07       11.00      6.11 o 
  -8   4  15      349.20      384.96     13.99 o 
  -6   4  15       21.23       16.22      5.45 o 
  -4   4  15      162.69      168.19      9.46 o 
  -2   4  15        0.85       -1.04      4.83 o 
   0   4  15        0.12        3.60      7.26 o 
 -13   5  15      684.27      668.39     20.52 o 
 -11   5  15       15.67       15.53      5.98 o 
  -9   5  15      221.60      246.23     12.03 o 
  -7   5  15      590.17      630.38     18.29 o 
  -5   5  15      686.01      587.99     16.66 o 
  -3   5  15       49.92       55.00      8.33 o 
  -1   5  15       60.62       55.81      7.57 o 
 -12   6  15       94.76       98.10     11.83 o 
 -10   6  15       27.57       51.70      7.18 o 
  -8   6  15       21.17       43.57     10.89 o 
  -6   6  15        4.64        2.74      4.34 o 
  -4   6  15       21.21       29.62     13.57 o 
  -2   6  15      125.97      136.62     18.74 o 
  -7   7  15       77.94       98.61     14.28 o 
 -16   0  16     1715.75     1848.96     60.38 o 
 -14   0  16      253.98      210.46     17.69 o 
 -12   0  16      379.64      308.16     19.50 o 
 -10   0  16       29.80       21.55      8.80 o 
  -8   0  16     1021.12     1164.23     36.64 o 
  -6   0  16       86.27       41.13      9.47 o 
  -4   0  16     1306.82     1163.93     35.39 o 
  -2   0  16     1621.51     1642.38     70.41 o 
 -15   1  16       70.23       92.21      9.75 o 
 -13   1  16        6.76        5.12      5.13 o 
 -11   1  16       43.54       32.83      6.89 o 
  -9   1  16       38.88       53.12      7.35 o 
  -7   1  16      316.40      265.81     12.19 o 
  -5   1  16      334.38      337.81     13.69 o 
  -3   1  16       72.30       78.24      7.88 o 
  -1   1  16       63.90       69.49     12.58 o 
   1   1  16        3.51       25.24     10.57 o 
 -14   2  16       28.36       28.79      7.36 o 
 -12   2  16      216.02      216.53     12.17 o 
 -10   2  16      422.07      420.16     15.73 o 
  -8   2  16     1439.95     1476.70     31.40 o 
  -6   2  16       39.49       41.19      6.35 o 
  -4   2  16     1030.44      896.70     22.04 o 
  -2   2  16     1271.26     1339.09     43.14 o 
   0   2  16      640.58      623.79     27.67 o 
 -15   3  16      341.05      353.78     16.71 o 
 -13   3  16        2.85        1.09      4.37 o 
 -11   3  16       42.58       41.29      7.48 o 
  -9   3  16        3.90        8.75      5.51 o 
  -7   3  16      152.99      132.61      9.69 o 
  -5   3  16      152.59      135.03      9.13 o 
  -3   3  16      183.90      186.18     13.68 o 
  -1   3  16      390.12      373.87     39.22 o 
 -14   4  16       15.14       16.95      6.74 o 
 -12   4  16      356.08      384.88     15.51 o 
 -10   4  16     1019.51     1078.87     27.33 o 
  -8   4  16     1409.91     1359.20     30.51 o 
  -6   4  16        2.83       15.13     10.06 o 
  -4   4  16      254.07      223.87     13.73 o 
  -2   4  16      513.78      476.74     23.25 o 
 -11   5  16       46.23       39.07      7.67 o 
  -9   5  16       96.46       82.58      8.41 o 
  -7   5  16      166.05      183.12     10.41 o 
  -5   5  16      379.42      413.64     14.52 o 
  -3   5  16       40.68       42.40      8.43 o 
  -8   6  16      707.33      656.98     24.71 o 
 -13   1  17      265.39      279.07     14.14 o 
 -11   1  17      153.45      123.08     10.16 o 
  -9   1  17      452.15      508.02     17.49 o 
  -7   1  17      252.77      223.89     11.51 o 
  -5   1  17      946.88      860.74     22.96 o 
  -3   1  17     1334.07     1232.23     42.33 o 
 -14   2  17      260.04      300.88     15.28 o 
 -12   2  17       47.73       48.22      8.17 o 
 -10   2  17        3.21       13.52      6.24 o 
  -8   2  17       58.54       62.12      8.10 o 
  -6   2  17      451.69      532.40     17.71 o 
  -4   2  17       29.31       54.00      8.93 o 
  -2   2  17        2.43        0.70     11.23 o 
 -13   3  17      188.27      200.58     13.14 o 
 -11   3  17      653.74      590.48     20.67 o 
  -9   3  17       43.48       62.46      9.52 o 
  -7   3  17      783.16      768.92     21.36 o 
  -5   3  17      328.96      331.80     16.12 o 
  -3   3  17      318.86      336.00     20.71 o 
 -12   4  17       20.18       13.97      6.68 o 
 -10   4  17      210.48      185.17     14.48 o 
  -8   4  17      264.96      311.59     14.80 o 
  -6   4  17      163.54      223.16     11.60 o 
 -12   0  18      228.49      323.40     22.80 o 
 -10   0  18       38.71       64.78     12.50 o 
  -8   0  18     1093.36      996.24     37.43 o 
  -6   0  18     1018.06     1056.48     53.05 o 
 -11   1  18       43.10       42.35      8.09 o 
  -9   1  18        0.00        8.97      5.54 o 
  -7   1  18       43.72       72.30      8.65 o 
  -5   1  18        1.55        2.12     11.23 o 
 -10   2  18      409.41      439.27     17.76 o 
  -8   2  18      809.40      814.56     24.19 o 
  -6   2  18      494.84      518.41     21.66 o 
  -9   3  18        3.76       12.51      7.11 o 
                                                 
